# Supplementary material for: Importance of applying Mixed Generalized Additive Model (MGAM) as a method for assessing the environmental health impacts: Ambient temperature and Acute Myocardial Infarction (AMI), among elderly in Shanghai, China
Source: PLoS One. 2021 Aug 12;16(8):e0255767. doi: 10.1371/journal.pone.0255767 (PMC8360529; doi:10.1371/journal.pone.0255767)
Supplement: S1 Data — (CSV) [file pone.0255767.s002.csv]

date	temperature	EM-SO2	EM-NO2	EM-PM10
1	9.4	-999	-999	-999
2	7.6	-999	-999	-999
3	6.6	-999	-999	-999
4	7.2	-999	-999	-999
5	6.4	-999	-999	-999
6	3.5	-999	-999	-999
7	1.7	-999	-999	-999
8	2.1	141	66	125
9	3	102	67	103
10	3.5	113	87	134
11	7.8	53	70	75
12	7	38	50	47
13	4.3	53	48	66
14	5.1	51	53	58
15	6.4	25	43	29
16	4.9	70	56	89
17	5.8	90	54	125
18	5.7	175	86	284
19	5.9	193	123	513
20	7	75	76	72
21	7.8	53	53	52
22	7	67	53	126
23	6.4	62	58	82
24	5.1	82	57	89
25	4.6	122	90	184
26	5.5	176	103	216
27	4.8	127	77	178
28	3.6	98	66	230
29	4.5	117	77	145
30	5.5	114	79	206
31	6.5	51	61	59
32	3.1	69	54	64
33	2.6	87	68	85
34	6.9	116	78	111
35	8.5	114	103	149
36	14.6	49	63	79
37	15.5	82	106	146
38	11.3	67	89	95
39	12.2	43	59	90
40	7.9	46	56	75
41	7.6	126	84	223
42	6.4	69	56	86
43	11	48	57	64
44	15.5	46	58	73
45	7.5	62	67	99
46	6.2	36	38	64
47	9.6	11	28	24
48	10.5	15	48	22
49	8.6	48	45	106
50	7.3	55	53	76
51	8.5	32	43	52
52	9.6	32	58	67
53	11.2	28	38	63
54	9.8	56	77	163
55	9.9	21	26	58
56	9.5	16	34	26
57	10	42	52	42
58	11.1	24	42	33
59	12.2	36	35	39
60	14.2	14	29	42
61	16.3	27	45	34
62	17.4	18	42	27
63	13.7	21	32	23
64	4.9	38	35	40
65	2.7	36	35	38
66	4.1	54	46	41
67	6.2	70	70	64
68	9.5	49	50	79
69	10.6	43	44	60
70	6.3	45	33	60
71	8.4	37	40	35
72	11.2	44	46	53
73	11.2	26	37	39
74	10.6	14	36	24
75	8.8	32	39	48
76	8.7	26	34	40
77	8.3	33	34	41
78	8	37	45	41
79	8.8	40	74	68
80	11	43	70	65
81	14.2	23	56	56
82	17.5	22	36	57
83	16.4	52	71	96
84	15.1	104	90	192
85	15.8	93	80	236
86	16.1	40	51	74
87	19.9	63	84	96
88	20.2	103	91	170
89	16.7	75	74	183
90	18.6	61	66	182
91	11.8	71	49	200
92	11.7	41	48	623
93	10.1	40	36	355
94	11.8	77	84	98
95	12.8	64	60	111
96	13.6	52	69	97
97	15.2	88	92	103
98	14.6	85	81	130
99	12.9	62	64	100
100	15.5	41	48	85
101	16.8	88	94	133
102	18.9	59	54	83
103	16.9	78	72	129
104	15.1	50	51	68
105	18	33	52	101
106	14.2	52	55	126
107	10	46	66	84
108	11.9	27	55	38
109	16.2	61	72	86
110	21.9	61	56	72
111	23.1	87	101	140
112	17.3	105	107	178
113	14	31	38	36
114	14.8	57	62	84
115	17.9	84	84	136
116	20.7	113	112	182
117	19.3	69	63	122
118	18.2	42	63	85
119	17.1	34	54	61
120	17.2	17	46	47
121	18.4	51	74	94
122	19.6	53	52	84
123	23.4	62	45	110
124	22.6	67	84	179
125	22.4	85	91	212
126	19.4	81	71	119
127	21.1	76	78	120
128	24.1	77	65	129
129	22	71	67	115
130	17.7	63	60	90
131	21.7	34	42	59
132	21.2	44	52	88
133	22.4	77	82	225
134	23.8	64	54	136
135	24.5	68	65	157
136	23.2	56	52	92
137	26.5	61	63	184
138	23	73	68	220
139	21.1	60	54	90
140	22.7	48	43	88
141	24.2	53	39	67
142	24.1	34	32	61
143	25.9	22	27	53
144	25.1	25	38	53
145	25.1	61	60	95
146	26.6	114	81	288
147	24.8	77	67	185
148	22.4	41	39	82
149	23	26	35	78
150	23.1	46	44	64
151	21.8	29	32	96
152	21.6	19	33	66
153	19.9	36	55	54
154	20.6	28	37	27
155	21	31	32	40
156	22.4	24	48	44
157	22.6	20	31	23
158	24.2	22	32	32
159	24.5	17	27	38
160	24.5	35	41	50
161	23.3	29	27	42
162	22.8	20	24	38
163	23.2	20	27	35
164	21.7	20	36	32
165	20.8	17	40	19
166	21.6	34	53	49
167	21.5	29	41	38
168	22	24	44	44
169	23.9	16	33	43
170	24.9	11	24	32
171	25.6	12	24	34
172	27.4	20	40	69
173	26.2	58	69	167
174	28.6	37	45	94
175	28.9	34	48	87
176	29.4	54	50	112
177	29.2	55	66	120
178	31	42	47	89
179	30.1	46	42	58
180	27.8	41	67	69
181	31.2	35	60	76
182	30.3	41	53	89
183	28.3	25	35	54
184	30.9	42	50	79
185	26	46	50	72
186	28.5	34	57	69
187	30.9	40	62	101
188	26.7	46	59	94
189	27	17	51	43
190	29.8	34	55	80
191	27.1	55	65	91
192	28.2	42	63	83
193	27.4	35	40	119
194	26.3	18	28	42
195	25.6	27	34	32
196	28.5	36	45	64
197	28.1	42	44	96
198	29.4	54	46	92
199	33.2	61	59	108
200	33.4	60	51	95
201	29.9	65	53	82
202	30.4	46	81	114
203	28.1	57	56	119
204	29.9	56	47	62
205	31.8	81	51	103
206	33	96	53	100
207	32.3	82	52	104
208	31.6	66	48	77
209	32.4	79	48	82
210	32	68	43	83
211	31.6	71	52	106
212	32.3	83	64	130
213	33.8	90	53	109
214	31.3	64	54	122
215	29.3	97	104	174
216	28.9	63	56	92
217	28.9	64	47	78
218	30	36	32	44
219	31	40	26	33
220	30.8	35	20	35
221	30.9	16	15	36
222	30.3	14	17	31
223	28.2	18	20	29
224	29.1	31	39	54
225	27.3	35	39	52
226	27.1	73	59	63
227	28.1	53	46	95
228	29.8	17	19	33
229	29.3	16	15	29
230	29.9	19	17	29
231	29.3	19	14	29
232	29.5	16	15	32
233	30.4	18	19	46
234	30.4	46	29	67
235	29.9	44	30	73
236	29.9	21	18	40
237	29.8	20	19	35
238	28.9	17	13	27
239	30.7	22	14	27
240	30.4	53	29	47
241	27	34	34	64
242	27.1	56	65	86
243	28.1	50	44	83
244	25.8	38	48	80
245	24.7	37	48	49
246	24.1	39	41	30
247	22.1	25	44	23
248	24.9	40	51	45
249	24.8	57	46	59
250	24.9	57	46	49
251	25.4	57	55	68
252	25.5	66	54	90
253	25.2	64	67	100
254	26.4	40	36	59
255	26	74	50	100
256	25.6	70	48	112
257	25	46	47	83
258	25.1	45	49	62
259	25.4	46	36	95
260	25.6	48	39	94
261	23.2	43	38	30
262	26.8	22	32	32
263	23.9	20	19	31
264	23.5	59	62	85
265	23.4	42	45	41
266	25	24	37	32
267	27	32	37	46
268	26.6	34	40	48
269	26	21	35	34
270	28.1	29	31	43
271	27.1	71	52	92
272	23.9	39	28	45
273	23.8	44	34	48
274	25.4	62	45	53
275	26.1	20	25	31
276	26.4	13	19	34
277	25.9	20	24	43
278	25.3	23	21	42
279	25.4	37	23	57
280	26.4	23	17	44
281	20.5	23	17	26
282	19.4	26	19	28
283	19.4	46	44	57
284	20.4	49	54	65
285	20.6	60	49	76
286	20.2	51	40	59
287	19.8	41	30	46
288	19	61	39	67
289	18.9	50	45	64
290	18.1	67	64	92
291	19	59	57	73
292	17.8	62	62	69
293	16.9	73	57	89
294	17.2	66	48	84
295	19.5	49	49	74
296	20	36	56	57
297	20.7	22	44	46
298	19.9	18	43	56
299	17.9	56	60	76
300	18.4	63	70	115
301	19.2	44	60	92
302	15.9	80	49	98
303	15	39	38	35
304	17.7	36	71	49
305	15	53	58	73
306	12.8	78	63	81
307	12.8	89	102	126
308	16.2	86	114	135
309	16.2	49	57	55
310	16.6	34	52	47
311	16.9	39	73	90
312	16.4	44	85	69
313	16.9	54	81	78
314	14.9	50	50	85
315	13.4	48	49	66
316	13.4	54	65	78
317	16.1	32	60	57
318	17.5	27	73	67
319	17.4	19	59	54
320	14.3	25	50	44
321	13.2	47	57	63
322	11.8	56	53	76
323	10.9	40	47	55
324	11.1	103	84	127
325	11.6	88	101	111
326	12.6	98	121	150
327	15.1	32	67	56
328	14.5	32	72	60
329	15.6	27	72	62
330	14.7	32	68	98
331	10.2	76	54	132
332	9.5	90	57	76
333	10.4	119	71	107
334	10.4	72	62	73
335	12.8	56	63	74
336	12.4	53	62	93
337	8.7	126	59	124
338	7.9	142	86	189
339	9.4	66	50	34
340	9.3	50	67	60
341	8.3	105	77	130
342	7.1	111	72	83
343	11.3	88	78	75
344	13.3	26	48	42
345	10.1	125	86	179
346	10	97	77	119
347	6.1	94	55	79
348	4.9	227	93	218
349	6.1	229	145	330
350	9.3	137	93	124
351	8.8	38	49	25
352	8.3	84	76	76
353	9.7	182	103	213
354	10.5	112	89	138
355	13.3	46	71	64
356	12.2	44	65	47
357	10.4	44	58	52
358	10.1	60	50	73
359	10.8	56	64	69
360	11.1	43	71	73
361	10.8	48	74	78
362	10.4	44	64	63
363	7.1	120	66	144
364	2.8	105	72	229
365	2.6	86	54	89
366	1.8	99	64	111
367	1.1	93	58	83
368	2.3	130	114	181
369	4.2	142	135	192
370	5.8	73	115	150
371	10.1	116	123	142
372	10.8	132	110	191
373	7.7	117	118	248
374	7.5	68	107	195
375	10.8	86	101	187
376	12.1	33	69	133
377	6.7	43	44	61
378	4	39	33	32
379	2.8	46	38	31
380	3.6	49	46	34
381	3.4	53	46	42
382	2.9	47	43	48
383	4.4	42	59	45
384	6	38	45	42
385	6.8	23	40	31
386	4.7	38	45	27
387	1.9	61	54	80
388	1.8	91	61	85
389	0.9	92	54	91
390	1.8	86	53	58
391	1.9	71	59	53
392	1.6	46	61	42
393	1.5	36	59	26
394	0.4	46	59	48
395	-0.1	161	90	172
396	0	83	66	70
397	1.3	59	66	60
398	0.8	33	58	36
399	0.7	99	81	122
400	1.4	157	121	192
401	3.1	113	88	148
402	2	70	69	82
403	1.5	93	47	168
404	1.8	74	51	81
405	0.9	101	48	128
406	1.6	62	42	56
407	4.4	82	43	88
408	2.3	74	37	69
409	0.4	60	35	48
410	1.2	75	61	50
411	3.3	129	95	123
412	4	118	93	129
413	5.3	44	59	49
414	4.5	47	35	30
415	4.3	71	62	36
416	5.1	75	79	59
417	9.2	79	84	86
418	13.2	92	90	160
419	6.1	88	86	162
420	4.7	48	30	26
421	5.9	25	38	22
422	3.7	37	59	31
423	5	104	69	127
424	6.3	106	95	133
425	11.3	88	95	133
426	9.9	82	75	156
427	12.8	89	80	178
428	8.9	83	60	200
429	7.7	89	72	107
430	8.4	66	76	77
431	9.6	32	53	44
432	8.1	57	68	54
433	6.4	37	52	49
434	8.5	36	57	55
435	12.7	84	75	115
436	15.1	89	79	100
437	16.3	65	76	84
438	13.3	31	50	78
439	9.9	74	57	96
440	12.3	60	61	81
441	10.9	39	67	72
442	13.3	25	38	56
443	12.2	18	48	48
444	11	34	49	46
445	8.9	84	63	161
446	13.2	21	34	106
447	12.4	23	43	59
448	13.4	69	64	106
449	13.9	69	69	124
450	11.9	67	77	118
451	13.5	67	70	84
452	13.9	87	76	140
453	12.6	50	52	89
454	13.2	20	33	48
455	10.3	27	43	33
456	10.3	58	49	85
457	11.1	49	65	66
458	14.6	47	58	85
459	15.2	85	95	185
460	15	57	59	104
461	12.6	22	36	47
462	15.4	16	41	45
463	16.9	72	92	169
464	14	43	40	116
465	15.6	22	40	39
466	14.8	48	42	58
467	14.2	65	72	127
468	15.2	32	54	64
469	14.9	65	74	85
470	15.2	78	86	105
471	13.6	39	62	90
472	13.4	14	44	36
473	15.6	59	76	64
474	16.4	80	95	124
475	16.2	27	42	60
476	17.6	16	32	44
477	17	16	32	41
478	15.8	46	60	52
479	15.1	103	66	102
480	14.3	92	73	100
481	19.1	76	66	90
482	18.7	80	69	135
483	21.8	56	57	110
484	16.7	96	75	154
485	19.6	74	62	139
486	21.7	39	38	75
487	21.4	37	40	50
488	19.9	20	31	40
489	22.8	20	26	37
490	20.7	30	34	60
491	20.1	68	51	56
492	21.5	60	60	73
493	22.6	59	54	79
494	19.6	40	47	64
495	17.1	18	34	19
496	17.8	59	43	59
497	17.4	39	42	50
498	18.4	31	38	56
499	17.4	85	61	110
500	17.3	84	67	92
501	19.5	50	44	73
502	20.2	34	41	55
503	24.3	55	52	68
504	23	47	43	77
505	21.6	64	54	80
506	24.1	86	96	175
507	26.3	78	67	140
508	25.7	70	61	114
509	24.8	36	45	56
510	24.1	37	64	82
511	24.5	60	64	133
512	23.6	37	44	101
513	25.8	29	35	93
514	23.7	36	65	75
515	21	53	52	53
516	21.3	43	57	113
517	21.7	84	79	228
518	22.7	39	42	118
519	24.5	60	62	140
520	23.2	25	34	70
521	23.8	26	34	70
522	22.4	65	54	129
523	23.9	36	38	120
524	25	26	36	93
525	25.2	39	61	85
526	24.7	48	62	107
527	21.9	17	30	23
528	22.7	16	37	12
529	23.1	32	47	53
530	22.9	18	25	54
531	23.5	12	24	32
532	21.9	31	46	56
533	22.4	23	39	41
534	25.3	18	35	50
535	23	27	39	24
536	27.3	34	52	50
537	29.4	35	62	88
538	28.5	46	57	101
539	24.7	43	54	75
540	25.1	18	40	43
541	25.4	29	57	69
542	22	32	37	49
543	22.9	25	38	38
544	21.8	13	29	25
545	22.1	26	50	36
546	24	61	65	81
547	25.2	29	35	48
548	30.5	21	44	68
549	30	44	55	90
550	29.3	35	57	62
551	30.5	58	66	115
552	33.5	45	53	112
553	32.8	60	53	105
554	31.6	60	40	84
555	30.6	33	24	38
556	30.5	29	20	33
557	30.4	39	30	41
558	27.9	47	35	57
559	29	49	57	105
560	29.3	36	59	102
561	30.4	28	30	50
562	30.8	30	25	39
563	30.7	45	32	48
564	30.7	80	52	72
565	30.9	30	26	45
566	29.6	24	21	40
567	27.8	19	24	62
568	29.4	39	46	115
569	29.8	56	48	138
570	32.7	46	44	106
571	33.5	57	48	109
572	30.7	60	53	123
573	29.7	53	47	98
574	29.9	20	27	63
575	30.2	11	16	33
576	28.7	10	14	32
577	28.3	10	13	31
578	28.3	11	16	28
579	31.2	33	28	39
580	30.6	50	42	75
581	28.7	46	49	95
582	29.8	46	46	81
583	29.6	38	27	40
584	29.1	14	18	34
585	28.7	18	22	30
586	28.7	47	31	44
587	29.5	37	28	49
588	27.7	25	28	34
589	28.6	30	39	47
590	30	41	34	63
591	30.4	80	70	140
592	29.5	82	71	160
593	27.8	54	64	76
594	28.2	53	68	83
595	31.6	44	50	89
596	29.3	49	49	94
597	29.6	47	52	102
598	29.2	42	41	104
599	30.9	30	40	77
600	30.5	42	38	60
601	26.2	80	62	111
602	26.7	52	57	118
603	25.2	16	27	46
604	26.6	34	37	28
605	26.1	60	47	46
606	26.3	28	39	46
607	24.5	16	38	46
608	26	16	47	46
609	25	18	32	48
610	24.7	54	54	105
611	25.1	61	59	83
612	24.8	64	74	123
613	25.2	44	54	82
614	23.6	24	41	63
615	25	17	38	34
616	25.4	21	26	44
617	26.2	29	36	50
618	26.7	29	30	41
619	27.2	19	30	50
620	27.5	24	33	55
621	25.7	76	65	118
622	27	78	66	92
623	26.1	28	27	28
624	27.2	29	25	27
625	26.7	41	30	32
626	27	57	42	41
627	27	71	44	50
628	27.4	52	36	41
629	27.6	34	48	84
630	26.8	55	77	112
631	27.8	42	48	112
632	28	36	44	80
633	27.3	28	32	34
634	27.3	34	31	35
635	22.3	39	38	44
636	21.4	38	34	39
637	22.2	27	32	37
638	22.1	33	37	43
639	21.6	28	29	33
640	22	30	37	61
641	21.6	44	49	102
642	22.7	21	44	72
643	22.2	16	42	57
644	19.7	22	40	39
645	19.2	64	69	119
646	19.3	74	74	167
647	21.6	43	52	55
648	23.3	16	41	67
649	23	29	50	83
650	20.7	32	38	71
651	20	26	36	45
652	19.8	46	64	71
653	20.2	62	86	126
654	20.6	72	98	156
655	22	24	50	79
656	22.7	23	45	67
657	23.7	16	34	39
658	23.7	18	39	58
659	23.1	23	41	51
660	24.5	20	36	48
661	23.9	27	41	62
662	20.5	44	70	104
663	17.5	69	64	100
664	18.1	47	66	90
665	16.2	58	75	95
666	17.4	86	85	158
667	18	63	91	128
668	18.8	40	61	113
669	18.3	27	66	49
670	17.5	25	70	51
671	17	71	97	178
672	16.3	62	89	130
673	16.9	45	72	68
674	17	82	91	216
675	19.8	46	76	168
676	19.2	83	115	244
677	16.8	43	91	123
678	14.9	23	45	36
679	13.1	31	43	38
680	13.1	30	44	47
681	13.3	36	54	51
682	15	34	55	53
683	15.1	39	79	75
684	16.3	28	81	63
685	16.7	23	64	56
686	15.6	47	76	108
687	15	54	56	104
688	11.8	45	44	54
689	7.8	62	54	68
690	6.9	69	69	109
691	9.3	71	96	159
692	12.8	64	116	132
693	12.9	17	60	36
694	11.3	24	57	52
695	10.2	55	77	115
696	9.8	85	95	214
697	7.9	100	115	207
698	5.3	70	51	64
699	8.3	81	74	135
700	9.2	66	76	102
701	10.1	47	76	81
702	10.6	94	120	202
703	15	75	102	183
704	12.4	54	70	96
705	2.9	60	46	105
706	1	63	47	73
707	4.6	71	68	97
708	9.5	87	89	126
709	12	66	82	106
710	12.5	90	103	146
711	9.2	81	97	155
712	9.3	48	66	106
713	10.7	33	53	54
714	6.4	38	34	37
715	4.7	60	75	81
716	7	78	96	124
717	9.8	61	85	115
718	8.5	70	84	160
719	10.1	35	62	59
720	11.4	70	99	164
721	7.8	55	70	149
722	-1.5	40	40	52
723	0.5	117	67	81
724	4.1	84	93	107
725	4	82	80	161
726	4.6	53	59	90
727	9.7	28	51	31
728	10.5	17	48	26
729	7.6	19	51	32
730	5.3	71	51	108
731	2.5	81	68	95
732	0.8	72	60	75
733	2.1	49	46	49
734	4.3	50	53	47
735	6.2	25	53	31
736	6.4	26	55	41
737	5.3	40	54	54
738	4.3	26	46	26
739	4.9	60	58	78
740	2.4	104	75	178
741	-1.2	63	48	86
742	0.9	70	75	106
743	0.9	61	62	82
744	-0.8	75	63	75
745	0.8	87	86	136
746	1	45	52	53
747	3.9	40	78	76
748	6.1	54	110	146
749	9.3	58	91	118
750	5.7	74	94	156
751	8.8	28	63	46
752	7.5	22	63	26
753	8.2	41	63	76
754	-0.4	41	45	73
755	-3.4	38	29	92
756	-0.4	36	44	59
757	2.5	117	69	355
758	1.9	62	66	89
759	7.4	27	45	36
760	8.9	19	37	14
761	7.2	21	37	32
762	5.8	34	38	51
763	8	32	58	87
764	11.6	19	37	33
765	9.1	39	64	81
766	9	25	53	68
767	9.8	31	76	67
768	9.4	40	66	89
769	8.7	23	56	62
770	8.5	41	50	96
771	8.9	38	48	139
772	10.4	70	67	137
773	11.7	90	92	159
774	18.2	56	61	106
775	17.9	36	45	67
776	7.9	39	53	94
777	8.7	38	64	65
778	5.5	24	34	38
779	5.6	17	30	39
780	5.8	16	37	26
781	8.4	15	43	20
782	6	29	52	52
783	8	44	51	200
784	10.2	24	44	91
785	7.4	25	41	48
786	8.7	28	63	63
787	7.3	26	50	38
788	5.7	31	39	37
789	5.5	25	48	25
790	6.8	32	58	60
791	7.8	35	55	78
792	5.7	34	50	52
793	4.7	25	48	20
794	6.1	31	57	40
795	8.5	23	49	38
796	8	58	63	95
797	6.7	35	42	68
798	8.5	27	56	56
799	12.2	29	65	74
800	10.5	57	101	144
801	9.9	28	41	71
802	12.8	16	47	41
803	8.3	18	52	26
804	6.4	42	59	109
805	11.4	53	66	117
806	14.9	60	92	144
807	18.2	56	93	199
808	19.9	48	68	80
809	17.3	66	116	188
810	12	76	92	162
811	16.2	25	42	78
812	12.7	41	72	118
813	7.8	25	34	59
814	9.4	27	54	55
815	9.3	35	67	73
816	12	36	62	79
817	10.6	21	41	71
818	9.4	16	35	34
819	9.8	23	47	49
820	10.2	27	72	79
821	11	29	54	91
822	8.8	28	40	61
823	9.2	30	43	53
824	12.5	21	34	46
825	12.2	54	87	102
826	13.1	34	69	92
827	14.1	55	98	180
828	16.6	79	111	207
829	16.9	58	86	134
830	16.1	56	107	152
831	15.5	33	53	126
832	17.8	14	35	62
833	18.3	14	33	54
834	18.7	21	42	49
835	17.1	30	51	44
836	20.1	50	63	98
837	12.4	41	56	89
838	14.2	27	45	39
839	17.7	19	39	56
840	18.7	12	25	55
841	19.6	14	32	21
842	18.3	37	52	107
843	18.2	30	47	112
844	18.6	19	39	68
845	17.2	13	36	53
846	16.1	27	57	117
847	15.9	36	56	125
848	16.3	38	82	83
849	18.7	37	65	70
850	19.3	32	47	61
851	19.8	25	36	55
852	21	23	34	45
853	19.7	21	26	38
854	17.7	24	53	55
855	17.9	27	60	42
856	19.3	20	32	31
857	20.9	45	72	65
858	22	42	75	106
859	24.5	49	65	102
860	25.8	58	63	89
861	26.7	46	48	85
862	27.6	50	51	82
863	21.8	60	69	117
864	20.3	25	41	49
865	20.6	31	45	69
866	23.5	22	40	72
867	22.2	43	50	106
868	20.1	48	60	80
869	21.1	50	65	124
870	22.6	32	45	89
871	20.1	20	33	61
872	20.3	16	39	33
873	21.8	34	71	86
874	20.2	30	55	95
875	21.5	62	85	124
876	21.3	50	82	126
877	21.4	14	37	49
878	21.7	29	62	59
879	22.4	35	59	79
880	23.2	35	56	94
881	24.7	41	61	115
882	25.3	49	65	130
883	26	64	80	251
884	23.4	51	49	118
885	23.6	46	81	132
886	25.2	55	75	125
887	24	41	48	115
888	22.8	46	72	106
889	24	26	32	68
890	24.9	18	23	54
891	23.4	16	25	49
892	24.7	23	55	83
893	27.2	39	69	141
894	24.9	47	60	102
895	25.6	62	90	166
896	25.2	49	56	161
897	25.2	31	34	72
898	26.1	17	25	78
899	27.2	15	30	44
900	27.4	21	33	32
901	27.8	15	23	23
902	29.8	23	31	43
903	28.8	28	58	78
904	28.5	33	55	77
905	26.3	25	49	94
906	27	28	56	66
907	29.2	30	46	89
908	26.2	20	28	42
909	26.3	20	43	51
910	31	24	45	58
911	28	29	39	54
912	24.9	21	50	55
913	25.9	26	49	35
914	27	40	60	103
915	27.2	39	88	108
916	27.6	36	49	97
917	27.2	19	27	57
918	28.2	14	24	47
919	27.8	23	51	61
920	30.4	29	55	79
921	32.2	33	39	74
922	27.5	31	45	66
923	31.4	28	38	50
924	30.3	28	26	36
925	30.5	29	36	47
926	31.2	22	20	32
927	30.8	27	32	38
928	31.6	33	52	79
929	32.7	33	43	69
930	31.6	25	27	44
931	32.2	24	24	46
932	34.6	30	42	85
933	33.2	33	42	80
934	27.4	25	47	73
935	28	18	41	48
936	26.2	20	51	69
937	26	24	36	27
938	26.5	34	42	57
939	26.2	22	28	39
940	25.7	17	30	39
941	25.3	22	44	38
942	24.8	12	34	31
943	26	20	63	58
944	26.3	21	52	50
945	25.6	16	27	23
946	26.4	20	29	36
947	27.3	22	30	37
948	28.2	16	23	29
949	27	18	23	42
950	27.9	17	21	48
951	28.6	18	14	38
952	27.5	17	12	31
953	27.6	17	13	34
954	26.7	18	20	37
955	26.1	24	32	37
956	27.2	32	50	72
957	28	27	44	71
958	27	25	46	51
959	27.3	17	35	50
960	28.2	17	29	60
961	30.9	22	38	77
962	30.8	23	34	89
963	30.1	29	40	95
964	30.3	35	64	135
965	29.6	28	40	121
966	29.5	20	39	70
967	28.1	20	26	44
968	28.5	22	27	54
969	30.9	30	32	74
970	31.4	39	45	101
971	28.7	32	65	133
972	26.5	17	26	45
973	23.6	18	25	37
974	22.8	19	36	35
975	25.9	20	55	55
976	26.9	14	30	44
977	27	15	24	42
978	27.3	16	24	47
979	27.8	14	24	48
980	27.6	15	25	46
981	27.2	20	27	49
982	25.6	24	34	59
983	24.9	24	41	59
984	25.2	26	44	60
985	26.7	20	40	55
986	24.6	36	53	93
987	24.7	41	59	83
988	25.1	14	31	49
989	24.3	13	32	50
990	23.9	13	36	42
991	23.6	13	43	55
992	23.1	13	39	30
993	24.4	17	50	68
994	25	13	34	68
995	22.3	11	34	44
996	22.3	13	54	29
997	23.6	16	54	37
998	25.2	12	43	39
999	26.3	15	37	44
1000	24.8	27	52	73
1001	24.7	28	59	76
1002	24.3	28	49	70
1003	23.7	19	33	51
1004	23.1	14	40	34
1005	23.1	12	46	18
1006	23.6	14	37	29
1007	22.1	24	43	80
1008	21.8	21	49	56
1009	22.7	24	52	62
1010	22.4	20	40	59
1011	22.5	24	31	54
1012	22.1	22	34	71
1013	21.3	26	41	62
1014	21.5	31	53	55
1015	21.5	26	41	53
1016	20	27	48	54
1017	18.9	30	80	86
1018	20	48	74	118
1019	19	32	73	94
1020	20.9	33	65	73
1021	19.8	62	89	181
1022	20.1	44	82	181
1023	19.5	54	76	192
1024	19.2	33	55	103
1025	20.8	40	69	111
1026	20.7	26	61	93
1027	21.4	20	55	115
1028	20.9	21	50	99
1029	20.9	22	46	106
1030	20.7	22	46	97
1031	19.6	36	101	182
1032	22.3	33	83	166
1033	23.9	26	49	108
1034	23.5	20	43	96
1035	23.7	16	32	64
1036	16.8	20	37	75
1037	10.7	22	37	67
1038	8.8	42	51	64
1039	15.1	36	74	89
1040	17.5	35	69	78
1041	19.8	34	80	102
1042	22.8	29	54	82
1043	23.4	23	41	56
1044	20.2	30	72	151
1045	17.8	15	38	29
1046	15.8	17	32	16
1047	16.6	16	41	34
1048	7.2	13	46	29
1049	8.3	44	49	80
1050	9.7	43	54	82
1051	8.7	16	34	23
1052	4.8	17	31	19
1053	4.1	72	61	79
1054	4.9	99	77	107
1055	5.7	91	80	119
1056	7.3	86	78	134
1057	8.3	58	80	125
1058	8.6	71	100	194
1059	14	46	92	95
1060	12.3	57	101	146
1061	14.3	49	96	175
1062	14.7	27	85	94
1063	11.2	33	52	79
1064	8.3	24	41	30
1065	6.2	46	54	68
1066	6.5	94	76	134
1067	7	66	92	151
1068	7.5	104	98	203
1069	8.2	58	76	112
1070	6.7	76	81	141
1071	7.3	45	56	64
1072	11.7	21	59	40
1073	13.4	-999	-999	-999
1074	10.6	-999	-999	-999
1075	10.2	-999	-999	-999
1076	11.5	-999	-999	-999
1077	11.1	-999	-999	-999
1078	9.1	-999	-999	-999
1079	9.6	-999	-999	-999
1080	6.9	-999	-999	-999
1081	6.1	-999	-999	-999
1082	4	-999	-999	-999
1083	2.4	-999	-999	-999
1084	0.5	-999	-999	-999
1085	0.9	-999	-999	-999
1086	1.1	-999	-999	-999
1087	5	-999	-999	-999
1088	6.7	-999	-999	-999
1089	11.4	-999	-999	-999
1090	7.7	-999	-999	-999
1091	2.5	-999	-999	-999
1092	2.5	-999	-999	-999
1093	0.6	-999	-999	-999
1094	3.2	-999	-999	-999
1095	5.2	-999	-999	-999
1096	2.6	-999	-999	-999
1097	4.6	58	57	86
1098	8.6	80	73	148
1099	7.9	51	57	114
1100	5.8	39	49	112
1101	-0.3	62	41	87
1102	1.5	59	42	55
1103	1.1	52	47	61
1104	2	60	45	58
1105	3.6	61	67	106
1106	5.9	54	64	93
1107	2.9	24	38	57
1108	1.4	56	48	64
1109	-1.5	68	56	106
1110	0.6	70	66	100
1111	4.1	70	83	147
1112	5	51	56	97
1113	6.2	35	64	52
1114	8.7	26	54	44
1115	14.6	24	51	40
1116	17	28	52	46
1117	3.8	48	65	113
1118	2.2	46	38	47
1119	2.5	87	66	86
1120	4.9	80	69	132
1121	5.6	75	83	149
1122	4.3	33	43	89
1123	8.8	19	41	36
1124	7.3	48	75	143
1125	6.9	62	74	149
1126	10.8	27	59	80
1127	9	67	81	165
1128	6.7	30	43	48
1129	5.3	46	53	62
1130	5.7	26	40	36
1131	6.7	39	40	75
1132	7.6	27	38	58
1133	7.5	24	38	59
1134	9.7	17	35	55
1135	11.8	16	66	44
1136	14.8	25	55	40
1137	8.5	27	70	64
1138	3.3	14	34	19
1139	-0.6	23	33	41
1140	0.7	34	37	53
1141	3.1	28	29	88
1142	4.1	15	27	24
1143	2.1	29	25	51
1144	3.4	26	32	32
1145	3.4	56	47	124
1146	4.4	33	46	73
1147	7	44	63	80
1148	11.2	43	47	64
1149	11.9	43	58	64
1150	11.9	31	46	48
1151	16.4	17	33	38
1152	16.2	30	49	60
1153	8.3	22	50	54
1154	8.4	29	57	83
1155	10.7	35	55	67
1156	8.3	26	46	69
1157	5.9	25	40	53
1158	6.4	22	40	47
1159	7.6	19	52	36
1160	6.8	28	59	46
1161	5	16	36	22
1162	4.4	25	35	38
1163	5.8	25	42	55
1164	1.6	18	37	26
1165	2	43	39	67
1166	6.9	52	75	92
1167	14.8	45	61	73
1168	9.8	47	94	129
1169	14.6	17	45	59
1170	10	22	52	48
1171	8.8	45	59	204
1172	11.2	30	47	78
1173	7.7	34	58	92
1174	15.9	23	41	60
1175	18.3	46	85	137
1176	10.2	45	52	672
1177	14	16	30	122
1178	9.4	39	68	272
1179	7.4	14	44	73
1180	8.7	29	52	42
1181	7.5	39	46	75
1182	9.5	23	39	67
1183	11.4	27	56	57
1184	10.8	25	51	63
1185	12.2	16	27	36
1186	15	20	59	48
1187	11.6	34	72	79
1188	9.9	26	44	62
1189	11.1	28	64	77
1190	11.5	17	29	85
1191	13.6	32	57	67
1192	11.8	21	35	40
1193	9.6	18	25	36
1194	9.8	23	34	41
1195	10.8	15	48	37
1196	12.1	21	51	54
1197	11.6	20	44	42
1198	13	16	45	30
1199	9.2	39	48	80
1200	7	23	28	43
1201	7.2	14	29	19
1202	9.5	25	53	39
1203	13.1	22	41	53
1204	17.3	11	29	46
1205	17.9	13	36	44
1206	15	28	78	100
1207	16.1	12	54	28
1208	12.6	16	51	50
1209	14.7	34	70	70
1210	14.3	28	71	77
1211	14.6	14	36	47
1212	15.3	12	44	56
1213	16.3	35	72	198
1214	16	31	52	212
1215	14.9	42	59	193
1216	17.9	33	60	162
1217	19.4	31	51	171
1218	23.3	19	48	101
1219	24.7	17	36	101
1220	23.5	15	28	84
1221	22.1	11	25	58
1222	21.3	22	69	83
1223	18.9	27	50	48
1224	17.9	14	41	43
1225	15.3	10	32	28
1226	17.9	15	45	47
1227	20.2	20	55	72
1228	19.3	24	60	96
1229	18.1	14	31	84
1230	17.2	13	29	52
1231	19.4	12	30	55
1232	21.4	12	33	50
1233	22	11	25	34
1234	23.3	20	53	60
1235	22.7	30	72	97
1236	22.5	36	65	176
1237	21.5	14	32	80
1238	21.7	12	35	53
1239	18.3	19	46	33
1240	23.6	23	42	57
1241	24.4	40	72	96
1242	23.1	50	69	88
1243	22.5	32	52	74
1244	19.3	13	21	33
1245	19.7	10	29	21
1246	19.9	20	45	41
1247	20.1	13	22	42
1248	19.9	16	22	31
1249	20.1	18	22	34
1250	20.7	16	24	39
1251	21.5	14	25	35
1252	21.9	16	30	22
1253	22.3	28	40	46
1254	23.1	23	41	53
1255	22.9	20	29	45
1256	20.4	11	24	34
1257	22.4	8	34	33
1258	22.7	19	52	61
1259	23.2	38	70	115
1260	22.6	39	73	115
1261	23.8	20	57	96
1262	25	13	52	76
1263	24.8	14	37	84
1264	25.6	11	29	43
1265	28.3	21	68	95
1266	30.6	27	62	94
1267	23.6	29	57	85
1268	24.2	23	56	70
1269	25	19	38	69
1270	25.7	31	73	136
1271	23.6	18	33	82
1272	23.2	11	28	23
1273	23.3	13	32	19
1274	24.3	19	63	72
1275	24.9	15	56	57
1276	25.7	18	68	50
1277	30	22	60	59
1278	31.8	29	63	98
1279	32.6	32	56	93
1280	29.6	28	55	98
1281	28.3	15	51	65
1282	28.2	19	54	80
1283	28.3	30	86	122
1284	28.5	28	56	73
1285	27.6	16	33	64
1286	27.3	10	21	31
1287	28.8	20	35	38
1288	27	33	45	71
1289	25.7	17	63	36
1290	26.4	15	46	48
1291	24.9	20	50	33
1292	26.8	12	40	32
1293	26.9	19	41	50
1294	28.7	16	40	32
1295	30.6	20	34	35
1296	29.7	17	26	39
1297	29.5	10	16	24
1298	31.1	18	33	50
1299	31.3	18	26	32
1300	30.7	16	25	31
1301	29.2	11	17	23
1302	28.9	10	12	21
1303	28	9	13	22
1304	26.7	7	13	16
1305	28.3	30	31	36
1306	29.7	38	65	102
1307	30.7	29	53	97
1308	32.8	33	48	75
1309	34	29	40	81
1310	34.1	38	46	98
1311	33.5	40	52	138
1312	31.9	32	45	120
1313	31	9	23	57
1314	29.4	8	14	33
1315	30.2	8	14	24
1316	29.5	9	14	38
1317	29.9	11	14	29
1318	30.3	20	19	28
1319	31.3	35	38	53
1320	34.2	24	45	103
1321	35	43	53	122
1322	35.7	36	40	84
1323	32	31	36	85
1324	30	27	37	62
1325	29.3	40	47	64
1326	28.3	22	50	71
1327	30.6	26	37	38
1328	30.8	17	16	27
1329	30.1	12	14	33
1330	31.1	11	11	34
1331	31.3	14	16	32
1332	31.6	14	17	29
1333	29.8	17	21	38
1334	29.3	32	66	72
1335	27.8	20	46	44
1336	26.8	25	46	65
1337	27.4	61	58	102
1338	27.2	31	45	75
1339	28.3	13	27	26
1340	27.4	11	26	24
1341	29.1	12	33	33
1342	30.1	10	19	22
1343	29.5	11	20	29
1344	29.1	14	21	29
1345	28.8	22	23	29
1346	29.1	26	31	36
1347	30.5	15	26	42
1348	30.9	13	22	33
1349	28.9	9	16	25
1350	27.9	14	33	34
1351	25.3	28	55	56
1352	25.6	19	43	24
1353	25.6	12	36	41
1354	26.2	26	70	56
1355	26	20	36	48
1356	26.1	16	31	46
1357	27.2	12	31	46
1358	28.8	11	23	44
1359	29.6	9	17	39
1360	31	13	19	36
1361	24	20	38	57
1362	19.5	16	34	31
1363	22.9	18	40	42
1364	23.1	14	27	30
1365	19.9	13	33	29
1366	21.3	20	52	31
1367	22.1	36	68	73
1368	19.9	22	47	53
1369	21.3	23	55	49
1370	21.3	22	49	49
1371	21.8	18	41	56
1372	21.3	35	54	79
1373	19.9	50	57	95
1374	19.4	54	79	107
1375	19.2	41	61	72
1376	20.8	27	46	54
1377	22.3	17	35	45
1378	21.7	22	51	44
1379	21.6	22	54	73
1380	22.2	17	36	42
1381	21.5	32	66	76
1382	19.6	21	49	50
1383	18.8	23	54	42
1384	19	36	74	92
1385	19.4	64	125	163
1386	20.6	33	66	108
1387	20.5	26	54	103
1388	21.9	22	39	105
1389	20.9	21	29	65
1390	19.7	22	36	77
1391	20.5	23	40	63
1392	20.3	13	25	37
1393	20.9	16	30	16
1394	17	15	26	31
1395	13.2	14	22	36
1396	12.6	17	28	32
1397	13.1	24	40	55
1398	14.9	39	49	91
1399	15.9	20	47	48
1400	13.8	33	68	74
1401	13.8	60	123	262
1402	14.6	63	119	225
1403	13.1	23	47	36
1404	13.2	37	74	77
1405	14.2	37	70	70
1406	16.8	24	73	83
1407	16.4	24	74	117
1408	14.6	70	106	252
1409	12.4	44	72	95
1410	17.1	58	87	118
1411	17.4	51	88	148
1412	15.7	55	82	418
1413	17.9	25	66	476
1414	16.2	20	58	274
1415	11.9	20	33	62
1416	11.6	25	48	40
1417	12.7	38	81	91
1418	13.1	30	75	73
1419	13.9	25	80	80
1420	13.1	69	132	209
1421	15.6	44	88	139
1422	12.8	44	83	164
1423	11.5	22	48	54
1424	11.8	30	68	52
1425	12.3	38	68	82
1426	10.3	39	68	79
1427	13.7	46	78	108
1428	13.1	46	67	144
1429	14.6	20	66	125
1430	14.2	25	61	59
1431	13.6	41	96	104
1432	16.4	26	74	74
1433	11.1	42	67	268
1434	12.4	30	62	101
1435	14.9	26	54	70
1436	10.8	43	95	166
1437	5.3	40	42	60
1438	8.1	72	75	122
1439	8.9	61	74	180
1440	12.7	39	64	143
1441	10.9	52	87	246
1442	10.7	17	36	96
1443	12.7	12	49	30
1444	8.2	11	37	34
1445	2.9	20	32	41
1446	-0.2	54	50	76
1447	1.9	57	58	114
1448	5.5	58	74	123
1449	10	42	72	85
1450	8.7	74	95	188
1451	9.4	73	103	198
1452	8.1	136	152	331
1453	8.6	102	155	278
1454	4.7	42	55	106
1455	1.9	21	33	26
1456	2.5	63	62	80
1457	5.9	54	68	120
1458	7.7	64	85	126
1459	7	54	68	133
1460	3.6	58	71	180
1461	-0.6	50	42	184
1462	-0.3	66	57	90
1463	2.3	37	49	72
1464	3	21	37	32
1465	1.3	68	60	99
1466	2.4	96	90	147
1467	1.9	110	75	146
1468	1.5	50	57	73
1469	1.6	32	71	55
1470	2.7	38	76	90
1471	0.5	39	50	67
1472	0.6	75	70	81
1473	0.6	110	83	187
1474	1.8	53	71	76
1475	5.4	24	61	43
1476	2.9	31	48	68
1477	-2.2	30	37	60
1478	-0.5	35	45	50
1479	0.7	36	51	42
1480	1.7	24	53	43
1481	1.3	37	51	50
1482	1.8	44	54	53
1483	1.3	57	87	131
1484	3	78	93	204
1485	1.1	69	68	122
1486	1.3	38	52	50
1487	3.3	34	50	46
1488	4	48	50	71
1489	2.2	15	33	18
1490	1.3	34	53	49
1491	0.5	69	55	116
1492	0.3	53	67	80
1493	1.7	59	82	114
1494	2.9	66	83	131
1495	5.7	80	67	257
1496	7.8	39	44	107
1497	7.4	38	71	104
1498	9.6	36	44	85
1499	8.9	67	55	232
1500	11.9	46	49	132
1501	6.3	48	49	118
1502	3.9	20	30	29
1503	3	17	28	18
1504	2.1	48	44	83
1505	1.3	23	31	29
1506	1.1	26	43	41
1507	0.8	38	42	63
1508	4.5	17	33	38
1509	4.1	23	66	56
1510	3.6	34	60	94
1511	4.9	37	54	88
1512	6.7	31	56	50
1513	5.9	38	75	121
1514	8.3	29	55	88
1515	9.8	24	65	47
1516	10.6	24	70	46
1517	8	20	57	50
1518	9.8	20	48	60
1519	13	27	59	84
1520	5.9	31	55	97
1521	3.1	20	45	74
1522	3.5	59	70	93
1523	6.3	55	67	91
1524	5.1	50	71	120
1525	7.2	34	50	57
1526	8.5	36	76	93
1527	7.3	53	75	134
1528	8.5	35	76	73
1529	9.2	66	112	149
1530	7.9	36	77	58
1531	9.4	33	75	72
1532	13.1	27	51	55
1533	12.9	23	55	47
1534	12.3	18	44	37
1535	6.8	22	48	63
1536	8.1	49	82	113
1537	9.1	53	100	142
1538	11.1	34	57	104
1539	12.6	34	87	111
1540	12.7	18	56	30
1541	6.9	26	47	70
1542	7.5	25	53	98
1543	7.3	44	81	87
1544	10.4	40	68	104
1545	8.8	43	53	119
1546	9.7	28	60	55
1547	11.6	42	78	101
1548	13.9	48	67	118
1549	10.9	53	95	141
1550	9.6	25	56	48
1551	12.5	16	43	53
1552	15.4	18	41	61
1553	12.9	30	70	91
1554	8.1	14	38	53
1555	9.6	23	43	68
1556	10.7	17	36	48
1557	13.1	12	32	47
1558	12.8	20	63	72
1559	14.5	66	93	148
1560	15.6	49	101	202
1561	17.5	38	60	145
1562	13.2	38	67	147
1563	13.6	31	68	72
1564	16.1	25	48	79
1565	20.2	46	79	124
1566	23.4	56	105	203
1567	14.3	38	71	133
1568	13.6	22	64	73
1569	15.6	39	75	116
1570	13.2	24	40	114
1571	15.2	22	49	63
1572	17.2	24	45	76
1573	15.2	24	79	106
1574	14.9	31	72	102
1575	16	39	61	119
1576	18.3	33	54	74
1577	26	38	64	112
1578	18.9	37	61	169
1579	15.3	29	59	78
1580	20.9	20	38	74
1581	26.1	23	49	111
1582	21.6	30	48	166
1583	17.5	19	39	626
1584	16.7	11	32	792
1585	16.5	28	68	390
1586	18	23	47	127
1587	21.4	-999	-999	-999
1588	25.1	40	80	122
1589	24.9	20	52	81
1590	27.6	18	33	50
1591	29.1	21	35	39
1592	21.3	24	45	58
1593	20.2	35	60	84
1594	21.9	42	70	223
1595	22.9	60	88	188
1596	22.8	70	85	169
1597	23.4	38	55	88
1598	24.3	48	72	124
1599	24.8	36	47	90
1600	26.1	22	33	60
1601	27.6	30	48	67
1602	21	28	53	88
1603	16.5	17	36	37
1604	15.7	14	35	28
1605	18.8	14	26	24
1606	19.8	34	53	85
1607	19.4	34	57	104
1608	19.1	13	30	37
1609	18.1	17	36	31
1610	21.1	24	46	56
1611	23.5	26	58	87
1612	23.8	38	68	116
1613	23.3	65	122	244
1614	24.8	51	87	190
1615	25.2	30	56	99
1616	22.3	17	37	55
1617	21.9	15	52	30
1618	20.1	11	25	15
1619	20.2	10	30	21
1620	24	17	53	69
1621	29	34	63	120
1622	25.1	28	46	84
1623	22.9	19	64	55
1624	22.8	19	55	50
1625	24.3	33	68	82
1626	21.4	30	59	63
1627	19.8	12	29	23
1628	21.3	15	59	38
1629	21.8	16	56	62
1630	22.2	10	58	49
1631	20.3	9	31	10
1632	22	12	35	32
1633	23.4	9	28	39
1634	28.6	13	37	38
1635	29.7	16	36	42
1636	29.7	19	35	47
1637	25.9	18	34	54
1638	24.4	13	20	30
1639	26.4	28	49	129
1640	28.5	18	28	63
1641	28.8	17	21	33
1642	27.7	18	30	35
1643	28.9	22	59	78
1644	32.3	29	59	83
1645	33.5	35	45	96
1646	30	31	43	87
1647	27.7	18	48	62
1648	31.2	25	63	110
1649	33.2	24	44	100
1650	29	23	44	96
1651	27.7	21	55	96
1652	28.9	12	22	31
1653	28.7	10	14	25
1654	28.5	10	17	24
1655	29.1	13	19	26
1656	28.6	14	20	30
1657	26.3	18	48	71
1658	29.6	16	28	37
1659	28.9	13	20	33
1660	28.6	11	16	30
1661	28.5	13	21	45
1662	28.7	23	43	71
1663	29.8	33	52	106
1664	30.2	15	31	74
1665	30.5	13	18	56
1666	30.3	15	18	61
1667	31.7	15	24	69
1668	31.3	20	27	80
1669	32.3	21	30	64
1670	31.9	19	20	42
1671	32	21	25	40
1672	32.2	20	26	44
1673	30.4	40	48	82
1674	27.7	28	59	70
1675	29.9	20	30	62
1676	29.2	18	21	33
1677	28.2	15	46	54
1678	29.2	13	33	32
1679	29	11	15	29
1680	27.2	11	12	34
1681	28.5	20	32	46
1682	30	15	38	65
1683	30.5	16	28	45
1684	29.9	19	35	50
1685	27.3	14	44	49
1686	28.5	22	46	60
1687	27.6	21	42	53
1688	29.1	24	55	63
1689	30.5	24	61	98
1690	29	23	51	88
1691	26.8	18	60	64
1692	28.6	17	52	47
1693	30	27	47	90
1694	26.8	38	54	99
1695	26.3	16	34	48
1696	24.9	22	40	34
1697	23.9	14	34	26
1698	24	11	30	25
1699	25.5	14	35	31
1700	26.4	14	29	24
1701	28.2	12	19	27
1702	27.7	11	13	30
1703	27.5	13	17	36
1704	27.2	13	19	38
1705	26.8	18	26	44
1706	26.1	27	36	49
1707	25.9	25	32	72
1708	26	24	32	68
1709	25.6	22	31	50
1710	24.8	24	33	56
1711	24.6	23	35	60
1712	27.3	23	33	75
1713	24.2	41	60	117
1714	23.3	13	30	27
1715	24.7	17	37	49
1716	25.4	15	26	43
1717	26.6	13	25	33
1718	28.2	14	20	40
1719	28.9	16	20	39
1720	27.9	16	26	40
1721	26.9	31	40	57
1722	22.9	25	25	53
1723	20.9	17	22	49
1724	18.2	40	46	74
1725	19.6	35	58	71
1726	20.5	43	62	77
1727	20.1	32	80	94
1728	21	24	57	83
1729	22.7	16	28	51
1730	23.3	14	32	45
1731	23.9	12	26	27
1732	25.3	11	23	41
1733	24.7	16	33	48
1734	20.7	16	35	46
1735	19.9	12	27	39
1736	18.7	13	34	34
1737	18.5	12	29	32
1738	18.8	12	24	33
1739	19.5	14	26	29
1740	19.1	39	69	104
1741	19.9	43	95	185
1742	20.7	24	41	162
1743	21.1	17	36	83
1744	22.9	10	33	51
1745	21.9	9	28	48
1746	21	13	42	48
1747	21.2	11	30	47
1748	18.7	22	62	56
1749	17.9	50	104	171
1750	17.6	43	82	143
1751	19.9	44	92	156
1752	18.8	22	58	66
1753	17.8	16	41	33
1754	20.2	14	46	52
1755	19.8	13	48	43
1756	19.1	19	51	48
1757	19.7	16	44	52
1758	18.7	13	38	60
1759	15.5	13	28	26
1760	15.8	14	32	33
1761	17.3	13	44	36
1762	17.6	17	57	47
1763	17.1	20	48	52
1764	18.1	18	44	51
1765	17.4	21	47	73
1766	18.8	17	64	72
1767	18.7	15	44	52
1768	20.1	14	54	45
1769	23	9	35	38
1770	21.9	12	49	55
1771	20.1	15	54	49
1772	18.2	14	39	38
1773	17.1	16	44	62
1774	15.9	16	39	50
1775	14.6	19	52	56
1776	13.6	40	76	125
1777	12.6	57	110	159
1778	14.3	64	128	204
1779	15.9	50	78	271
1780	16.6	17	44	51
1781	18.5	20	48	66
1782	21.4	12	42	45
1783	22.5	17	51	48
1784	16.8	16	56	70
1785	12.5	23	47	65
1786	11.1	22	51	47
1787	14	16	53	48
1788	11.7	55	85	152
1789	9.3	33	57	79
1790	13.4	21	62	54
1791	17.1	13	38	37
1792	18.5	19	43	51
1793	18.5	17	56	66
1794	18.1	12	44	42
1795	15.3	12	41	47
1796	8.7	15	34	26
1797	5.9	33	44	49
1798	6.2	69	71	113
1799	8.6	60	76	130
1800	12.4	24	59	67
1801	13.7	14	43	40
1802	13.2	11	48	26
1803	9.6	13	43	14
1804	4.1	27	41	41
1805	2	53	54	71
1806	2	96	81	145
1807	3.4	84	98	176
1808	5.7	62	100	143
1809	7.1	81	119	241
1810	7.8	67	85	157
1811	3.8	32	44	40
1812	2	49	55	75
1813	4	30	62	53
1814	6.3	39	69	66
1815	8.2	29	72	54
1816	8.6	16	68	40
1817	6.3	58	68	110
1818	4.5	22	44	43
1819	3.2	74	80	112
1820	2.8	67	90	148
1821	4.7	80	96	154
1822	8.1	28	41	50
1823	10	15	45	34
1824	9.2	23	66	46
1825	6	25	39	58
1826	5.1	45	66	87
1827	5.9	47	80	129
1828	4.9	36	48	86
1829	3.4	35	67	62
1830	1.2	65	60	128
1831	1.9	49	56	73
1832	4.6	40	68	65
1833	5.4	30	61	51
1834	6.2	22	43	32
1835	6.6	25	48	38
1836	7.1	47	61	77
1837	5.6	63	64	156
1838	4	31	49	45
1839	6.6	36	73	72
1840	5.4	35	68	72
1841	6.3	17	46	36
1842	6.3	18	45	33
1843	5.3	19	58	42
1844	7	19	50	33
1845	7.3	29	46	92
1846	6.3	41	46	144
1847	5.8	23	41	105
1848	1.6	13	25	42
1849	-0.1	32	28	86
1850	0.8	32	34	54
1851	0.6	66	44	123
1852	0.9	46	50	75
1853	5.8	33	38	89
1854	6.5	15	40	34
1855	7.1	19	35	46
1856	6.3	26	27	73
1857	5.8	30	44	80
1858	4.3	33	59	94
1859	0.5	20	22	40
1860	0.9	26	35	32
1861	3	23	60	47
1862	7.2	16	43	33
1863	7.5	26	61	62
1864	2	29	42	88
1865	-0.8	40	45	69
1866	0.7	72	76	96
1867	2.3	29	48	77
1868	3.5	39	73	98
1869	6.3	22	40	40
1870	7.1	18	62	45
1871	6.6	47	65	117
1872	5.8	20	44	38
1873	5	20	36	41
1874	4.4	29	51	56
1875	2.1	40	46	84
1876	1.8	31	54	55
1877	5.1	45	55	91
1878	8.9	15	51	49
1879	9.9	19	72	72
1880	8.2	20	62	56
1881	5.5	24	46	116
1882	4.1	20	48	65
1883	3	20	33	43
1884	3.9	19	33	41
1885	4.2	16	43	37
1886	7.1	22	60	46
1887	8.4	15	58	39
1888	6.9	47	83	111
1889	6.3	27	54	86
1890	7.4	21	67	58
1891	6.2	34	74	63
1892	6.9	55	81	136
1893	6.2	64	75	182
1894	6.6	21	49	58
1895	6	22	35	59
1896	5.2	21	40	46
1897	4.6	43	80	145
1898	3.5	20	30	45
1899	7.3	17	40	45
1900	9.7	16	49	49
1901	10.3	15	52	60
1902	13.3	13	38	53
1903	12.2	46	75	112
1904	10.3	27	67	98
1905	7	20	36	80
1906	6.7	14	38	38
1907	7.8	18	43	58
1908	11.7	17	39	71
1909	8	23	60	52
1910	11.4	50	65	176
1911	11.5	40	77	141
1912	12.1	26	60	93
1913	16.4	24	48	83
1914	15.7	40	112	163
1915	16.9	23	60	98
1916	16.1	20	62	96
1917	13.2	28	63	101
1918	15.1	36	77	176
1919	19.4	23	35	202
1920	13.7	27	48	122
1921	14.1	38	70	142
1922	16	38	66	135
1923	15.7	33	54	107
1924	16.7	21	55	101
1925	18.4	23	38	102
1926	17.7	26	48	82
1927	20.1	14	37	40
1928	17.6	23	56	81
1929	14	17	42	43
1930	13.2	12	34	41
1931	14.8	26	74	99
1932	16.5	15	33	74
1933	16.9	27	60	100
1934	14.5	22	48	80
1935	16.3	14	39	54
1936	17.7	12	36	53
1937	16.8	22	56	62
1938	16.2	18	62	56
1939	19.4	26	63	82
1940	22.3	23	42	85
1941	22.2	14	29	68
1942	19.4	11	38	34
1943	18.5	33	71	92
1944	20.7	32	50	133
1945	22.3	23	44	98
1946	22.7	10	24	43
1947	17.8	13	53	47
1948	16.9	12	37	40
1949	18.3	20	48	61
1950	21.2	33	80	111
1951	22.2	36	95	209
1952	23.2	29	77	123
1953	25.7	49	87	200
1954	26.6	47	69	210
1955	21.1	19	41	105
1956	18.6	14	41	41
1957	19.2	13	41	41
1958	19.2	13	27	77
1959	21.4	13	22	89
1960	20.8	12	21	63
1961	20.1	12	34	41
1962	21.1	34	62	81
1963	24.9	50	71	161
1964	24.3	38	63	126
1965	24.2	32	63	126
1966	19.5	16	31	97
1967	17.8	10	25	28
1968	19.8	13	32	45
1969	20.1	13	30	51
1970	20.7	12	30	48
1971	19.7	11	47	43
1972	19.8	12	54	30
1973	21.2	12	41	31
1974	21.5	16	63	82
1975	23.4	16	32	78
1976	23.2	17	35	86
1977	20.7	10	19	44
1978	21	9	21	30
1979	21	10	25	54
1980	22	12	28	47
1981	21.6	12	20	45
1982	22.3	10	22	49
1983	23.4	9	29	31
1984	23	9	27	30
1985	24.2	11	30	41
1986	27.1	23	69	113
1987	25.8	21	53	154
1988	25.6	26	71	132
1989	24.9	19	44	77
1990	24.8	12	42	57
1991	25.3	15	37	61
1992	25.5	10	23	75
1993	24.6	9	18	36
1994	23.6	13	29	34
1995	23.2	10	21	33
1996	22.8	9	27	19
1997	23.1	13	37	29
1998	23.4	11	29	20
1999	24.1	13	29	31
[truncated: 40 more rows]
