# Supplementary material for: Importance of applying Mixed Generalized Additive Model (MGAM) as a method for assessing the environmental health impacts: Ambient temperature and Acute Myocardial Infarction (AMI), among elderly in Shanghai, China
Source: PLoS One. 2021 Aug 12;16(8):e0255767. doi: 10.1371/journal.pone.0255767 (PMC8360529; doi:10.1371/journal.pone.0255767)
Supplement: S2 Data — (CSV) [file pone.0255767.s003.csv]

date	sex	nld	_TYPE_	_FREQ_	rs
1	male	0-45	7	4	4
1	male	45-55	7	8	8
1	male	56-65	7	13	13
1	male	>65	7	66	66
1	female	0-45	7	1	1
1	female	45-55	7	10	10
1	female	56-65	7	17	17
1	female	>65	7	91	91
2	male	45-55	7	10	10
2	male	56-65	7	10	10
2	male	>65	7	59	59
2	female	45-55	7	11	11
2	female	56-65	7	9	9
2	female	>65	7	85	85
3	male	0-45	7	1	1
3	male	45-55	7	8	8
3	male	56-65	7	15	15
3	male	>65	7	49	49
3	female	0-45	7	3	3
3	female	45-55	7	16	16
3	female	56-65	7	20	20
3	female	>65	7	80	80
4	male	0-45	7	3	3
4	male	45-55	7	17	17
4	male	56-65	7	12	12
4	male	>65	7	55	55
4	female	0-45	7	1	1
4	female	45-55	7	7	7
4	female	56-65	7	15	15
4	female	>65	7	89	89
5	male	0-45	7	4	4
5	male	45-55	7	8	8
5	male	56-65	7	10	10
5	male	>65	7	61	61
5	female	45-55	7	8	8
5	female	56-65	7	6	6
5	female	>65	7	75	75
6	male	45-55	7	7	7
6	male	56-65	7	12	12
6	male	>65	7	63	63
6	female	0-45	7	1	1
6	female	45-55	7	13	13
6	female	56-65	7	10	10
6	female	>65	7	81	81
7	male	0-45	7	2	2
7	male	45-55	7	11	11
7	male	56-65	7	9	9
7	male	>65	7	70	70
7	female	0-45	7	3	3
7	female	45-55	7	13	13
7	female	56-65	7	13	13
7	female	>65	7	82	82
8	male	0-45	7	1	1
8	male	45-55	7	9	9
8	male	56-65	7	9	9
8	male	>65	7	68	68
8	female	0-45	7	1	1
8	female	45-55	7	7	7
8	female	56-65	7	18	18
8	female	>65	7	72	72
9	male	0-45	7	4	4
9	male	45-55	7	9	9
9	male	56-65	7	13	13
9	male	>65	7	72	72
9	female	0-45	7	2	2
9	female	45-55	7	7	7
9	female	56-65	7	11	11
9	female	>65	7	88	88
10	male	0-45	7	1	1
10	male	45-55	7	8	8
10	male	56-65	7	13	13
10	male	>65	7	61	61
10	female	0-45	7	3	3
10	female	45-55	7	9	9
10	female	56-65	7	13	13
10	female	>65	7	95	95
11	male	0-45	7	2	2
11	male	45-55	7	15	15
11	male	56-65	7	14	14
11	male	>65	7	75	75
11	female	0-45	7	2	2
11	female	45-55	7	9	9
11	female	56-65	7	12	12
11	female	>65	7	104	104
12	male	0-45	7	3	3
12	male	45-55	7	8	8
12	male	56-65	7	16	16
12	male	>65	7	61	61
12	female	45-55	7	12	12
12	female	56-65	7	14	14
12	female	>65	7	84	84
13	male	45-55	7	8	8
13	male	56-65	7	8	8
13	male	>65	7	66	66
13	female	45-55	7	16	16
13	female	56-65	7	10	10
13	female	>65	7	87	87
14	male	0-45	7	2	2
14	male	45-55	7	9	9
14	male	56-65	7	9	9
14	male	>65	7	74	74
14	female	0-45	7	1	1
14	female	45-55	7	13	13
14	female	56-65	7	9	9
14	female	>65	7	93	93
15	male	0-45	7	3	3
15	male	45-55	7	12	12
15	male	56-65	7	8	8
15	male	>65	7	72	72
15	female	0-45	7	1	1
15	female	45-55	7	6	6
15	female	56-65	7	9	9
15	female	>65	7	81	81
16	male	45-55	7	6	6
16	male	56-65	7	9	9
16	male	>65	7	71	71
16	female	0-45	7	1	1
16	female	45-55	7	8	8
16	female	56-65	7	9	9
16	female	>65	7	72	72
17	male	0-45	7	2	2
17	male	45-55	7	10	10
17	male	56-65	7	10	10
17	male	>65	7	76	76
17	female	45-55	7	11	11
17	female	56-65	7	12	12
17	female	>65	7	69	69
18	male	0-45	7	3	3
18	male	45-55	7	8	8
18	male	56-65	7	15	15
18	male	>65	7	66	66
18	female	0-45	7	1	1
18	female	45-55	7	8	8
18	female	56-65	7	13	13
18	female	>65	7	82	82
19	male	0-45	7	1	1
19	male	45-55	7	8	8
19	male	56-65	7	13	13
19	male	>65	7	64	64
19	female	45-55	7	10	10
19	female	56-65	7	12	12
19	female	>65	7	109	109
20	male	0-45	7	2	2
20	male	45-55	7	8	8
20	male	56-65	7	11	11
20	male	>65	7	66	66
20	female	0-45	7	2	2
20	female	45-55	7	10	10
20	female	56-65	7	7	7
20	female	>65	7	94	94
21	male	45-55	7	13	13
21	male	56-65	7	11	11
21	male	>65	7	73	73
21	female	0-45	7	3	3
21	female	45-55	7	11	11
21	female	56-65	7	9	9
21	female	>65	7	96	96
22	male	0-45	7	1	1
22	male	45-55	7	11	11
22	male	56-65	7	18	18
22	male	>65	7	83	83
22	female	0-45	7	3	3
22	female	45-55	7	13	13
22	female	56-65	7	12	12
22	female	>65	7	118	118
23	male	0-45	7	2	2
23	male	45-55	7	8	8
23	male	56-65	7	8	8
23	male	>65	7	71	71
23	female	0-45	7	1	1
23	female	45-55	7	7	7
23	female	56-65	7	7	7
23	female	>65	7	93	93
24	male	0-45	7	3	3
24	male	45-55	7	12	12
24	male	56-65	7	9	9
24	male	>65	7	78	78
24	female	0-45	7	2	2
24	female	45-55	7	10	10
24	female	56-65	7	10	10
24	female	>65	7	90	90
25	male	45-55	7	8	8
25	male	56-65	7	10	10
25	male	>65	7	79	79
25	female	0-45	7	1	1
25	female	45-55	7	8	8
25	female	56-65	7	10	10
25	female	>65	7	93	93
26	male	0-45	7	2	2
26	male	45-55	7	9	9
26	male	56-65	7	12	12
26	male	>65	7	71	71
26	female	0-45	7	4	4
26	female	45-55	7	5	5
26	female	56-65	7	9	9
26	female	>65	7	98	98
27	male	0-45	7	1	1
27	male	45-55	7	15	15
27	male	56-65	7	10	10
27	male	>65	7	79	79
27	female	0-45	7	1	1
27	female	45-55	7	8	8
27	female	56-65	7	4	4
27	female	>65	7	92	92
28	male	0-45	7	2	2
28	male	45-55	7	9	9
28	male	56-65	7	16	16
28	male	>65	7	72	72
28	female	0-45	7	3	3
28	female	45-55	7	11	11
28	female	56-65	7	13	13
28	female	>65	7	91	91
29	male	0-45	7	3	3
29	male	45-55	7	10	10
29	male	56-65	7	15	15
29	male	>65	7	68	68
29	female	45-55	7	13	13
29	female	56-65	7	8	8
29	female	>65	7	91	91
30	male	0-45	7	2	2
30	male	45-55	7	7	7
30	male	56-65	7	14	14
30	male	>65	7	65	65
30	female	0-45	7	1	1
30	female	45-55	7	16	16
30	female	56-65	7	7	7
30	female	>65	7	84	84
31	male	0-45	7	3	3
31	male	45-55	7	11	11
31	male	56-65	7	11	11
31	male	>65	7	52	52
31	female	0-45	7	1	1
31	female	45-55	7	13	13
31	female	56-65	7	7	7
31	female	>65	7	98	98
101	male	0-45	7	2	2
101	male	45-55	7	13	13
101	male	56-65	7	11	11
101	male	>65	7	73	73
101	female	0-45	7	1	1
101	female	45-55	7	12	12
101	female	56-65	7	8	8
101	female	>65	7	76	76
102	male	0-45	7	2	2
102	male	45-55	7	10	10
102	male	56-65	7	18	18
102	male	>65	7	52	52
102	female	0-45	7	2	2
102	female	45-55	7	6	6
102	female	56-65	7	11	11
102	female	>65	7	95	95
103	male	0-45	7	3	3
103	male	45-55	7	8	8
103	male	56-65	7	22	22
103	male	>65	7	66	66
103	female	45-55	7	9	9
103	female	56-65	7	15	15
103	female	>65	7	94	94
104	male	0-45	7	1	1
104	male	45-55	7	17	17
104	male	56-65	7	15	15
104	male	>65	7	69	69
104	female	0-45	7	2	2
104	female	45-55	7	7	7
104	female	56-65	7	21	21
104	female	>65	7	98	98
105	male	0-45	7	2	2
105	male	45-55	7	17	17
105	male	56-65	7	7	7
105	male	>65	7	70	70
105	female	45-55	7	8	8
105	female	56-65	7	8	8
105	female	>65	7	131	131
106	male	0-45	7	2	2
106	male	45-55	7	7	7
106	male	56-65	7	12	12
106	male	>65	7	83	83
106	female	45-55	7	10	10
106	female	56-65	7	20	20
106	female	>65	7	104	104
107	male	0-45	7	1	1
107	male	45-55	7	10	10
107	male	56-65	7	10	10
107	male	>65	7	77	77
107	female	0-45	7	2	2
107	female	45-55	7	11	11
107	female	56-65	7	10	10
107	female	>65	7	114	114
108	male	0-45	7	1	1
108	male	45-55	7	8	8
108	male	56-65	7	14	14
108	male	>65	7	76	76
108	female	45-55	7	10	10
108	female	56-65	7	9	9
108	female	>65	7	98	98
109	male	0-45	7	1	1
109	male	45-55	7	5	5
109	male	56-65	7	14	14
109	male	>65	7	71	71
109	female	0-45	7	1	1
109	female	45-55	7	9	9
109	female	56-65	7	18	18
109	female	>65	7	93	93
110	male	0-45	7	2	2
110	male	45-55	7	7	7
110	male	56-65	7	14	14
110	male	>65	7	66	66
110	female	45-55	7	9	9
110	female	56-65	7	14	14
110	female	>65	7	104	104
111	male	0-45	7	2	2
111	male	45-55	7	5	5
111	male	56-65	7	18	18
111	male	>65	7	62	62
111	female	0-45	7	1	1
111	female	45-55	7	9	9
111	female	56-65	7	8	8
111	female	>65	7	86	86
112	male	0-45	7	4	4
112	male	45-55	7	13	13
112	male	56-65	7	13	13
112	male	>65	7	77	77
112	female	0-45	7	2	2
112	female	45-55	7	10	10
112	female	56-65	7	9	9
112	female	>65	7	87	87
113	male	45-55	7	8	8
113	male	56-65	7	10	10
113	male	>65	7	58	58
113	female	45-55	7	12	12
113	female	56-65	7	16	16
113	female	>65	7	89	89
114	male	45-55	7	12	12
114	male	56-65	7	12	12
114	male	>65	7	60	60
114	female	0-45	7	3	3
114	female	45-55	7	7	7
114	female	56-65	7	10	10
114	female	>65	7	78	78
115	male	45-55	7	9	9
115	male	56-65	7	13	13
115	male	>65	7	49	49
115	female	0-45	7	2	2
115	female	45-55	7	10	10
115	female	56-65	7	11	11
115	female	>65	7	74	74
116	male	0-45	7	1	1
116	male	45-55	7	10	10
116	male	56-65	7	12	12
116	male	>65	7	53	53
116	female	45-55	7	8	8
116	female	56-65	7	8	8
116	female	>65	7	64	64
117	male	0-45	7	1	1
117	male	45-55	7	8	8
117	male	56-65	7	12	12
117	male	>65	7	49	49
117	female	0-45	7	3	3
117	female	45-55	7	3	3
117	female	56-65	7	10	10
117	female	>65	7	61	61
118	male	0-45	7	1	1
118	male	45-55	7	6	6
118	male	56-65	7	9	9
118	male	>65	7	65	65
118	female	0-45	7	2	2
118	female	45-55	7	10	10
118	female	56-65	7	8	8
118	female	>65	7	63	63
119	male	0-45	7	1	1
119	male	45-55	7	12	12
119	male	56-65	7	13	13
119	male	>65	7	59	59
119	female	45-55	7	10	10
119	female	56-65	7	8	8
119	female	>65	7	65	65
120	male	0-45	7	1	1
120	male	45-55	7	13	13
120	male	56-65	7	13	13
120	male	>65	7	65	65
120	female	0-45	7	4	4
120	female	45-55	7	8	8
120	female	56-65	7	10	10
120	female	>65	7	83	83
121	male	0-45	7	2	2
121	male	45-55	7	8	8
121	male	56-65	7	11	11
121	male	>65	7	70	70
121	female	0-45	7	4	4
121	female	45-55	7	11	11
121	female	56-65	7	10	10
121	female	>65	7	84	84
122	male	0-45	7	2	2
122	male	45-55	7	11	11
122	male	56-65	7	10	10
122	male	>65	7	59	59
122	female	0-45	7	2	2
122	female	45-55	7	8	8
122	female	56-65	7	10	10
122	female	>65	7	69	69
123	male	45-55	7	11	11
123	male	56-65	7	13	13
123	male	>65	7	86	86
123	female	45-55	7	9	9
123	female	56-65	7	14	14
123	female	>65	7	87	87
124	male	45-55	7	9	9
124	male	56-65	7	16	16
124	male	>65	7	70	70
124	female	0-45	7	1	1
124	female	45-55	7	7	7
124	female	56-65	7	8	8
124	female	>65	7	76	76
125	male	0-45	7	1	1
125	male	45-55	7	8	8
125	male	56-65	7	12	12
125	male	>65	7	66	66
125	female	45-55	7	12	12
125	female	56-65	7	18	18
125	female	>65	7	69	69
126	male	0-45	7	2	2
126	male	45-55	7	4	4
126	male	56-65	7	11	11
126	male	>65	7	65	65
126	female	0-45	7	1	1
126	female	45-55	7	12	12
126	female	56-65	7	10	10
126	female	>65	7	88	88
127	male	0-45	7	1	1
127	male	45-55	7	13	13
127	male	56-65	7	14	14
127	male	>65	7	80	80
127	female	0-45	7	2	2
127	female	45-55	7	14	14
127	female	56-65	7	16	16
127	female	>65	7	94	94
128	male	0-45	7	2	2
128	male	45-55	7	8	8
128	male	56-65	7	11	11
128	male	>65	7	68	68
128	female	45-55	7	15	15
128	female	56-65	7	21	21
128	female	>65	7	107	107
201	male	0-45	7	1	1
201	male	45-55	7	5	5
201	male	56-65	7	8	8
201	male	>65	7	62	62
201	female	0-45	7	1	1
201	female	45-55	7	9	9
201	female	56-65	7	11	11
201	female	>65	7	81	81
202	male	0-45	7	2	2
202	male	45-55	7	16	16
202	male	56-65	7	11	11
202	male	>65	7	67	67
202	female	0-45	7	4	4
202	female	45-55	7	11	11
202	female	56-65	7	4	4
202	female	>65	7	85	85
203	male	0-45	7	1	1
203	male	45-55	7	16	16
203	male	56-65	7	13	13
203	male	>65	7	65	65
203	female	0-45	7	4	4
203	female	45-55	7	13	13
203	female	56-65	7	15	15
203	female	>65	7	81	81
204	male	0-45	7	1	1
204	male	45-55	7	13	13
204	male	56-65	7	7	7
204	male	>65	7	66	66
204	female	0-45	7	1	1
204	female	45-55	7	12	12
204	female	56-65	7	13	13
204	female	>65	7	72	72
205	male	45-55	7	15	15
205	male	56-65	7	13	13
205	male	>65	7	69	69
205	female	45-55	7	14	14
205	female	56-65	7	10	10
205	female	>65	7	89	89
206	male	0-45	7	1	1
206	male	45-55	7	10	10
206	male	56-65	7	14	14
206	male	>65	7	59	59
206	female	45-55	7	18	18
206	female	56-65	7	10	10
206	female	>65	7	82	82
207	male	45-55	7	15	15
207	male	56-65	7	14	14
207	male	>65	7	54	54
207	female	0-45	7	4	4
207	female	45-55	7	9	9
207	female	56-65	7	12	12
207	female	>65	7	64	64
208	male	0-45	7	2	2
208	male	45-55	7	19	19
208	male	56-65	7	14	14
208	male	>65	7	56	56
208	female	0-45	7	2	2
208	female	45-55	7	8	8
208	female	56-65	7	10	10
208	female	>65	7	70	70
209	male	45-55	7	12	12
209	male	56-65	7	12	12
209	male	>65	7	56	56
209	female	0-45	7	4	4
209	female	45-55	7	9	9
209	female	56-65	7	16	16
209	female	>65	7	72	72
210	male	0-45	7	2	2
210	male	45-55	7	9	9
210	male	56-65	7	9	9
210	male	>65	7	59	59
210	female	0-45	7	1	1
210	female	45-55	7	5	5
210	female	56-65	7	14	14
210	female	>65	7	77	77
211	male	0-45	7	2	2
211	male	45-55	7	10	10
211	male	56-65	7	12	12
211	male	>65	7	69	69
211	female	45-55	7	11	11
211	female	56-65	7	12	12
211	female	>65	7	77	77
212	male	0-45	7	1	1
212	male	45-55	7	9	9
212	male	56-65	7	14	14
212	male	>65	7	77	77
212	female	45-55	7	5	5
212	female	56-65	7	19	19
212	female	>65	7	86	86
213	male	45-55	7	8	8
213	male	56-65	7	14	14
213	male	>65	7	60	60
213	female	0-45	7	1	1
213	female	45-55	7	7	7
213	female	56-65	7	7	7
213	female	>65	7	68	68
214	male	0-45	7	1	1
214	male	45-55	7	8	8
214	male	56-65	7	10	10
214	male	>65	7	59	59
214	female	45-55	7	7	7
214	female	56-65	7	10	10
214	female	>65	7	72	72
215	male	45-55	7	12	12
215	male	56-65	7	11	11
215	male	>65	7	64	64
215	female	0-45	7	3	3
215	female	45-55	7	8	8
215	female	56-65	7	8	8
215	female	>65	7	65	65
216	male	0-45	7	1	1
216	male	45-55	7	9	9
216	male	56-65	7	7	7
216	male	>65	7	64	64
216	female	45-55	7	7	7
216	female	56-65	7	9	9
216	female	>65	7	68	68
217	male	0-45	7	1	1
217	male	45-55	7	8	8
217	male	56-65	7	13	13
217	male	>65	7	61	61
217	female	0-45	7	3	3
217	female	45-55	7	16	16
217	female	56-65	7	14	14
217	female	>65	7	96	96
218	male	0-45	7	2	2
218	male	45-55	7	9	9
218	male	56-65	7	15	15
218	male	>65	7	57	57
218	female	0-45	7	1	1
218	female	45-55	7	13	13
218	female	56-65	7	13	13
218	female	>65	7	98	98
219	male	0-45	7	1	1
219	male	45-55	7	10	10
219	male	56-65	7	19	19
219	male	>65	7	44	44
219	female	0-45	7	1	1
219	female	45-55	7	10	10
219	female	56-65	7	11	11
219	female	>65	7	83	83
220	male	0-45	7	2	2
220	male	45-55	7	10	10
220	male	56-65	7	13	13
220	male	>65	7	70	70
220	female	0-45	7	1	1
220	female	45-55	7	12	12
220	female	56-65	7	9	9
220	female	>65	7	97	97
221	male	0-45	7	1	1
221	male	45-55	7	3	3
221	male	56-65	7	18	18
221	male	>65	7	67	67
221	female	0-45	7	1	1
221	female	45-55	7	12	12
221	female	56-65	7	18	18
221	female	>65	7	74	74
222	male	45-55	7	9	9
222	male	56-65	7	17	17
222	male	>65	7	65	65
222	female	0-45	7	1	1
222	female	45-55	7	6	6
222	female	56-65	7	16	16
222	female	>65	7	75	75
223	male	0-45	7	1	1
223	male	45-55	7	12	12
223	male	56-65	7	10	10
223	male	>65	7	56	56
223	female	0-45	7	1	1
223	female	45-55	7	9	9
223	female	56-65	7	8	8
223	female	>65	7	73	73
224	male	0-45	7	2	2
224	male	45-55	7	5	5
224	male	56-65	7	13	13
224	male	>65	7	56	56
224	female	45-55	7	5	5
224	female	56-65	7	15	15
224	female	>65	7	65	65
225	male	0-45	7	3	3
225	male	45-55	7	14	14
225	male	56-65	7	14	14
225	male	>65	7	63	63
225	female	0-45	7	1	1
225	female	45-55	7	12	12
225	female	56-65	7	11	11
225	female	>65	7	79	79
226	male	0-45	7	6	6
226	male	45-55	7	9	9
226	male	56-65	7	14	14
226	male	>65	7	69	69
226	female	0-45	7	4	4
226	female	45-55	7	12	12
226	female	56-65	7	15	15
226	female	>65	7	67	67
227	male	0-45	7	2	2
227	male	45-55	7	14	14
227	male	56-65	7	14	14
227	male	>65	7	57	57
227	female	45-55	7	6	6
227	female	56-65	7	16	16
227	female	>65	7	73	73
228	male	45-55	7	9	9
228	male	56-65	7	16	16
228	male	>65	7	63	63
228	female	0-45	7	2	2
228	female	45-55	7	6	6
228	female	56-65	7	9	9
228	female	>65	7	91	91
229	male	0-45	7	1	1
229	male	45-55	7	12	12
229	male	56-65	7	12	12
229	male	>65	7	50	50
229	female	0-45	7	3	3
229	female	45-55	7	9	9
229	female	56-65	7	14	14
229	female	>65	7	71	71
230	male	0-45	7	1	1
230	male	45-55	7	10	10
230	male	56-65	7	17	17
230	male	>65	7	49	49
230	female	0-45	7	2	2
230	female	45-55	7	5	5
230	female	56-65	7	7	7
230	female	>65	7	72	72
231	male	0-45	7	1	1
231	male	45-55	7	11	11
231	male	56-65	7	16	16
231	male	>65	7	65	65
231	female	0-45	7	2	2
231	female	45-55	7	7	7
231	female	56-65	7	7	7
231	female	>65	7	84	84
301	male	45-55	7	9	9
301	male	56-65	7	11	11
301	male	>65	7	44	44
301	female	0-45	7	1	1
301	female	45-55	7	8	8
301	female	56-65	7	7	7
301	female	>65	7	63	63
302	male	0-45	7	2	2
302	male	45-55	7	10	10
302	male	56-65	7	10	10
302	male	>65	7	84	84
302	female	0-45	7	1	1
302	female	45-55	7	5	5
302	female	56-65	7	8	8
302	female	>65	7	84	84
303	male	45-55	7	11	11
303	male	56-65	7	12	12
303	male	>65	7	43	43
303	female	45-55	7	10	10
303	female	56-65	7	6	6
303	female	>65	7	75	75
304	male	0-45	7	1	1
304	male	45-55	7	9	9
304	male	56-65	7	19	19
304	male	>65	7	47	47
304	female	0-45	7	5	5
304	female	45-55	7	12	12
304	female	56-65	7	7	7
304	female	>65	7	73	73
305	male	45-55	7	5	5
305	male	56-65	7	10	10
305	male	>65	7	50	50
305	female	0-45	7	2	2
305	female	45-55	7	10	10
305	female	56-65	7	4	4
305	female	>65	7	70	70
306	male	0-45	7	1	1
306	male	45-55	7	17	17
306	male	56-65	7	13	13
306	male	>65	7	50	50
306	female	0-45	7	3	3
306	female	45-55	7	5	5
306	female	56-65	7	8	8
306	female	>65	7	49	49
307	male	45-55	7	9	9
307	male	56-65	7	14	14
307	male	>65	7	49	49
307	female	0-45	7	2	2
307	female	45-55	7	6	6
307	female	56-65	7	8	8
307	female	>65	7	52	52
308	male	0-45	7	1	1
308	male	45-55	7	10	10
308	male	56-65	7	16	16
308	male	>65	7	49	49
308	female	45-55	7	10	10
308	female	56-65	7	11	11
308	female	>65	7	67	67
309	male	0-45	7	1	1
309	male	45-55	7	10	10
309	male	56-65	7	18	18
309	male	>65	7	68	68
309	female	0-45	7	1	1
309	female	45-55	7	11	11
309	female	56-65	7	12	12
309	female	>65	7	65	65
310	male	0-45	7	2	2
310	male	45-55	7	10	10
310	male	56-65	7	18	18
310	male	>65	7	55	55
310	female	0-45	7	1	1
310	female	45-55	7	12	12
310	female	56-65	7	9	9
310	female	>65	7	54	54
311	male	0-45	7	3	3
311	male	45-55	7	13	13
311	male	56-65	7	21	21
311	male	>65	7	53	53
311	female	0-45	7	1	1
311	female	45-55	7	11	11
311	female	56-65	7	11	11
311	female	>65	7	62	62
312	male	0-45	7	1	1
312	male	45-55	7	8	8
312	male	56-65	7	14	14
312	male	>65	7	68	68
312	female	0-45	7	1	1
312	female	45-55	7	7	7
312	female	56-65	7	8	8
312	female	>65	7	61	61
313	male	0-45	7	4	4
313	male	45-55	7	7	7
313	male	56-65	7	9	9
313	male	>65	7	50	50
313	female	0-45	7	2	2
313	female	45-55	7	11	11
313	female	56-65	7	13	13
313	female	>65	7	64	64
314	male	45-55	7	11	11
314	male	56-65	7	16	16
314	male	>65	7	52	52
314	female	0-45	7	1	1
314	female	45-55	7	10	10
314	female	56-65	7	5	5
314	female	>65	7	75	75
315	male	0-45	7	2	2
315	male	45-55	7	10	10
315	male	56-65	7	10	10
315	male	>65	7	50	50
315	female	45-55	7	11	11
315	female	56-65	7	9	9
315	female	>65	7	64	64
316	male	0-45	7	3	3
316	male	45-55	7	11	11
316	male	56-65	7	8	8
316	male	>65	7	52	52
316	female	45-55	7	10	10
316	female	56-65	7	21	21
316	female	>65	7	56	56
317	male	45-55	7	14	14
317	male	56-65	7	9	9
317	male	>65	7	45	45
317	female	0-45	7	1	1
317	female	45-55	7	12	12
317	female	56-65	7	8	8
317	female	>65	7	68	68
318	male	0-45	7	1	1
318	male	45-55	7	11	11
318	male	56-65	7	11	11
318	male	>65	7	51	51
318	female	0-45	7	2	2
318	female	45-55	7	10	10
318	female	56-65	7	8	8
318	female	>65	7	73	73
319	male	0-45	7	2	2
319	male	45-55	7	7	7
319	male	56-65	7	17	17
319	male	>65	7	52	52
319	female	45-55	7	12	12
319	female	56-65	7	9	9
319	female	>65	7	57	57
320	male	0-45	7	2	2
320	male	45-55	7	11	11
320	male	56-65	7	11	11
320	male	>65	7	51	51
320	female	0-45	7	3	3
320	female	45-55	7	6	6
320	female	56-65	7	11	11
320	female	>65	7	70	70
321	male	0-45	7	2	2
321	male	45-55	7	9	9
321	male	56-65	7	8	8
321	male	>65	7	56	56
321	female	0-45	7	2	2
321	female	45-55	7	12	12
321	female	56-65	7	9	9
321	female	>65	7	65	65
322	male	0-45	7	3	3
322	male	45-55	7	8	8
322	male	56-65	7	17	17
322	male	>65	7	48	48
322	female	0-45	7	3	3
322	female	45-55	7	8	8
322	female	56-65	7	9	9
322	female	>65	7	53	53
323	male	0-45	7	1	1
323	male	45-55	7	13	13
323	male	56-65	7	15	15
323	male	>65	7	60	60
323	female	0-45	7	3	3
323	female	45-55	7	8	8
323	female	56-65	7	7	7
323	female	>65	7	78	78
324	male	0-45	7	2	2
324	male	45-55	7	4	4
324	male	56-65	7	10	10
324	male	>65	7	61	61
324	female	0-45	7	4	4
324	female	45-55	7	8	8
324	female	56-65	7	10	10
324	female	>65	7	61	61
325	male	0-45	7	1	1
325	male	45-55	7	9	9
325	male	56-65	7	10	10
325	male	>65	7	61	61
325	female	45-55	7	9	9
325	female	56-65	7	10	10
325	female	>65	7	58	58
326	male	0-45	7	2	2
326	male	45-55	7	11	11
326	male	56-65	7	11	11
326	male	>65	7	41	41
326	female	0-45	7	1	1
326	female	45-55	7	5	5
326	female	56-65	7	8	8
326	female	>65	7	61	61
327	male	0-45	7	2	2
327	male	45-55	7	13	13
327	male	56-65	7	19	19
327	male	>65	7	63	63
327	female	0-45	7	3	3
327	female	45-55	7	4	4
327	female	56-65	7	9	9
327	female	>65	7	62	62
328	male	0-45	7	2	2
328	male	45-55	7	9	9
328	male	56-65	7	9	9
328	male	>65	7	39	39
328	female	45-55	7	9	9
328	female	56-65	7	7	7
328	female	>65	7	55	55
329	male	0-45	7	5	5
329	male	45-55	7	10	10
329	male	56-65	7	14	14
329	male	>65	7	44	44
329	female	45-55	7	8	8
329	female	56-65	7	14	14
329	female	>65	7	71	71
330	male	0-45	7	1	1
330	male	45-55	7	8	8
330	male	56-65	7	15	15
330	male	>65	7	46	46
330	female	0-45	7	1	1
330	female	45-55	7	10	10
330	female	56-65	7	12	12
330	female	>65	7	70	70
401	male	0-45	7	4	4
401	male	45-55	7	5	5
401	male	56-65	7	13	13
401	male	>65	7	52	52
401	female	45-55	7	9	9
401	female	56-65	7	10	10
401	female	>65	7	65	65
402	male	0-45	7	2	2
402	male	45-55	7	8	8
402	male	56-65	7	10	10
402	male	>65	7	57	57
402	female	0-45	7	3	3
402	female	45-55	7	7	7
402	female	56-65	7	9	9
402	female	>65	7	58	58
403	male	0-45	7	1	1
403	male	45-55	7	7	7
403	male	56-65	7	14	14
403	male	>65	7	61	61
403	female	0-45	7	3	3
403	female	45-55	7	6	6
403	female	56-65	7	11	11
403	female	>65	7	71	71
404	male	45-55	7	10	10
404	male	56-65	7	7	7
404	male	>65	7	49	49
404	female	0-45	7	3	3
404	female	45-55	7	10	10
404	female	56-65	7	14	14
404	female	>65	7	50	50
405	male	45-55	7	10	10
405	male	56-65	7	10	10
405	male	>65	7	53	53
405	female	0-45	7	1	1
405	female	45-55	7	13	13
405	female	56-65	7	8	8
405	female	>65	7	67	67
406	male	0-45	7	2	2
406	male	45-55	7	10	10
406	male	56-65	7	9	9
406	male	>65	7	47	47
406	female	45-55	7	8	8
406	female	56-65	7	11	11
406	female	>65	7	61	61
407	male	0-45	7	2	2
407	male	45-55	7	3	3
407	male	56-65	7	11	11
407	male	>65	7	37	37
407	female	0-45	7	1	1
407	female	45-55	7	2	2
407	female	56-65	7	7	7
407	female	>65	7	62	62
408	male	0-45	7	2	2
408	male	45-55	7	13	13
408	male	56-65	7	14	14
408	male	>65	7	31	31
408	female	0-45	7	4	4
408	female	45-55	7	6	6
408	female	56-65	7	12	12
408	female	>65	7	62	62
409	male	0-45	7	1	1
409	male	45-55	7	12	12
409	male	56-65	7	11	11
409	male	>65	7	36	36
409	female	0-45	7	1	1
409	female	45-55	7	6	6
409	female	56-65	7	9	9
409	female	>65	7	60	60
410	male	0-45	7	1	1
410	male	45-55	7	10	10
410	male	56-65	7	6	6
410	male	>65	7	32	32
410	female	45-55	7	10	10
410	female	56-65	7	5	5
410	female	>65	7	46	46
411	male	0-45	7	1	1
411	male	45-55	7	6	6
411	male	56-65	7	8	8
411	male	>65	7	48	48
411	female	0-45	7	2	2
411	female	45-55	7	1	1
411	female	56-65	7	5	5
411	female	>65	7	58	58
412	male	0-45	7	1	1
412	male	45-55	7	7	7
412	male	56-65	7	7	7
412	male	>65	7	53	53
412	female	0-45	7	5	5
412	female	45-55	7	7	7
412	female	56-65	7	7	7
412	female	>65	7	62	62
413	male	45-55	7	7	7
413	male	56-65	7	10	10
413	male	>65	7	48	48
413	female	0-45	7	1	1
413	female	45-55	7	5	5
413	female	56-65	7	5	5
413	female	>65	7	70	70
414	male	0-45	7	2	2
414	male	45-55	7	12	12
414	male	56-65	7	7	7
414	male	>65	7	46	46
414	female	0-45	7	3	3
414	female	45-55	7	4	4
414	female	56-65	7	5	5
414	female	>65	7	69	69
415	male	0-45	7	2	2
415	male	45-55	7	8	8
415	male	56-65	7	7	7
415	male	>65	7	42	42
415	female	45-55	7	8	8
415	female	56-65	7	8	8
415	female	>65	7	50	50
416	male	0-45	7	2	2
416	male	45-55	7	7	7
416	male	56-65	7	7	7
416	male	>65	7	39	39
416	female	45-55	7	6	6
416	female	56-65	7	6	6
416	female	>65	7	52	52
417	male	45-55	7	8	8
417	male	56-65	7	10	10
417	male	>65	7	42	42
417	female	0-45	7	2	2
417	female	45-55	7	5	5
417	female	56-65	7	9	9
417	female	>65	7	55	55
418	male	0-45	7	1	1
418	male	45-55	7	6	6
418	male	56-65	7	5	5
418	male	>65	7	43	43
418	female	0-45	7	3	3
418	female	45-55	7	1	1
418	female	56-65	7	9	9
418	female	>65	7	55	55
419	male	0-45	7	1	1
419	male	45-55	7	11	11
419	male	56-65	7	12	12
419	male	>65	7	42	42
419	female	0-45	7	2	2
419	female	45-55	7	5	5
419	female	56-65	7	8	8
419	female	>65	7	46	46
420	male	0-45	7	2	2
420	male	45-55	7	9	9
420	male	56-65	7	15	15
420	male	>65	7	46	46
420	female	0-45	7	3	3
420	female	45-55	7	8	8
420	female	56-65	7	9	9
420	female	>65	7	62	62
421	male	0-45	7	3	3
421	male	45-55	7	10	10
421	male	56-65	7	13	13
421	male	>65	7	53	53
421	female	45-55	7	8	8
421	female	56-65	7	6	6
421	female	>65	7	69	69
422	male	0-45	7	2	2
422	male	45-55	7	11	11
422	male	56-65	7	11	11
422	male	>65	7	40	40
422	female	0-45	7	1	1
422	female	45-55	7	6	6
422	female	56-65	7	4	4
422	female	>65	7	54	54
423	male	0-45	7	2	2
423	male	45-55	7	14	14
423	male	56-65	7	10	10
423	male	>65	7	42	42
423	female	0-45	7	3	3
423	female	45-55	7	10	10
423	female	56-65	7	7	7
423	female	>65	7	53	53
424	male	0-45	7	2	2
424	male	45-55	7	10	10
424	male	56-65	7	8	8
424	male	>65	7	50	50
424	female	45-55	7	9	9
424	female	56-65	7	9	9
424	female	>65	7	55	55
425	male	45-55	7	8	8
425	male	56-65	7	5	5
425	male	>65	7	55	55
425	female	0-45	7	2	2
425	female	45-55	7	10	10
425	female	56-65	7	7	7
425	female	>65	7	54	54
426	male	0-45	7	1	1
426	male	45-55	7	5	5
426	male	56-65	7	5	5
426	male	>65	7	47	47
426	female	0-45	7	2	2
426	female	45-55	7	8	8
426	female	56-65	7	8	8
426	female	>65	7	57	57
427	male	45-55	7	10	10
427	male	56-65	7	5	5
427	male	>65	7	41	41
427	female	0-45	7	2	2
427	female	45-55	7	9	9
427	female	56-65	7	16	16
427	female	>65	7	67	67
428	male	45-55	7	13	13
428	male	56-65	7	13	13
428	male	>65	7	44	44
428	female	0-45	7	4	4
428	female	45-55	7	8	8
428	female	56-65	7	10	10
428	female	>65	7	50	50
429	male	0-45	7	1	1
429	male	45-55	7	15	15
429	male	56-65	7	13	13
429	male	>65	7	36	36
429	female	0-45	7	1	1
429	female	45-55	7	11	11
429	female	56-65	7	6	6
429	female	>65	7	46	46
430	male	0-45	7	1	1
430	male	45-55	7	8	8
430	male	56-65	7	4	4
430	male	>65	7	40	40
430	female	45-55	7	7	7
430	female	56-65	7	8	8
430	female	>65	7	39	39
431	male	0-45	7	4	4
431	male	45-55	7	7	7
431	male	56-65	7	6	6
431	male	>65	7	42	42
431	female	0-45	7	2	2
431	female	45-55	7	9	9
431	female	56-65	7	7	7
431	female	>65	7	57	57
501	male	0-45	7	2	2
501	male	45-55	7	9	9
501	male	56-65	7	8	8
501	male	>65	7	44	44
501	female	0-45	7	2	2
501	female	45-55	7	10	10
501	female	56-65	7	11	11
501	female	>65	7	56	56
502	male	0-45	7	3	3
502	male	45-55	7	4	4
502	male	56-65	7	2	2
502	male	>65	7	34	34
502	female	45-55	7	13	13
502	female	56-65	7	6	6
502	female	>65	7	62	62
503	male	0-45	7	1	1
503	male	45-55	7	9	9
503	male	56-65	7	16	16
503	male	>65	7	50	50
503	female	45-55	7	9	9
503	female	56-65	7	11	11
503	female	>65	7	62	62
504	male	0-45	7	2	2
504	male	45-55	7	9	9
504	male	56-65	7	10	10
504	male	>65	7	40	40
504	female	45-55	7	7	7
504	female	56-65	7	9	9
504	female	>65	7	57	57
505	male	0-45	7	1	1
505	male	45-55	7	4	4
505	male	56-65	7	5	5
505	male	>65	7	25	25
505	female	0-45	7	2	2
505	female	45-55	7	10	10
505	female	56-65	7	8	8
505	female	>65	7	62	62
506	male	45-55	7	9	9
506	male	56-65	7	12	12
506	male	>65	7	35	35
506	female	0-45	7	3	3
506	female	45-55	7	7	7
506	female	56-65	7	14	14
506	female	>65	7	49	49
507	male	45-55	7	8	8
507	male	56-65	7	5	5
507	male	>65	7	36	36
507	female	0-45	7	3	3
507	female	45-55	7	1	1
507	female	56-65	7	11	11
507	female	>65	7	44	44
508	male	0-45	7	2	2
508	male	45-55	7	11	11
508	male	56-65	7	13	13
508	male	>65	7	35	35
508	female	0-45	7	1	1
508	female	45-55	7	6	6
508	female	56-65	7	11	11
508	female	>65	7	56	56
509	male	0-45	7	1	1
509	male	45-55	7	6	6
509	male	56-65	7	16	16
509	male	>65	7	29	29
509	female	45-55	7	10	10
509	female	56-65	7	16	16
509	female	>65	7	68	68
510	male	0-45	7	1	1
510	male	45-55	7	13	13
510	male	56-65	7	14	14
510	male	>65	7	45	45
510	female	0-45	7	1	1
510	female	45-55	7	5	5
510	female	56-65	7	10	10
510	female	>65	7	59	59
511	male	0-45	7	1	1
511	male	45-55	7	9	9
511	male	56-65	7	11	11
511	male	>65	7	42	42
511	female	45-55	7	14	14
511	female	56-65	7	12	12
511	female	>65	7	65	65
512	male	0-45	7	1	1
512	male	45-55	7	15	15
512	male	56-65	7	11	11
512	male	>65	7	37	37
512	female	45-55	7	11	11
512	female	56-65	7	5	5
512	female	>65	7	57	57
513	male	0-45	7	2	2
513	male	45-55	7	9	9
513	male	56-65	7	6	6
513	male	>65	7	36	36
513	female	0-45	7	1	1
513	female	45-55	7	7	7
513	female	56-65	7	7	7
513	female	>65	7	50	50
514	male	0-45	7	2	2
514	male	45-55	7	11	11
514	male	56-65	7	4	4
514	male	>65	7	36	36
514	female	45-55	7	6	6
514	female	56-65	7	9	9
514	female	>65	7	59	59
515	male	0-45	7	2	2
515	male	45-55	7	10	10
515	male	56-65	7	11	11
515	male	>65	7	35	35
515	female	0-45	7	2	2
515	female	45-55	7	8	8
515	female	56-65	7	10	10
515	female	>65	7	64	64
516	male	0-45	7	2	2
516	male	45-55	7	5	5
516	male	56-65	7	5	5
516	male	>65	7	38	38
516	female	45-55	7	8	8
516	female	56-65	7	11	11
516	female	>65	7	50	50
517	male	0-45	7	1	1
517	male	45-55	7	10	10
517	male	56-65	7	7	7
517	male	>65	7	45	45
517	female	0-45	7	2	2
517	female	45-55	7	13	13
517	female	56-65	7	16	16
517	female	>65	7	53	53
518	male	0-45	7	3	3
518	male	45-55	7	13	13
518	male	56-65	7	8	8
518	male	>65	7	46	46
518	female	0-45	7	2	2
518	female	45-55	7	12	12
518	female	56-65	7	13	13
518	female	>65	7	67	67
519	male	0-45	7	2	2
519	male	45-55	7	5	5
519	male	56-65	7	11	11
519	male	>65	7	43	43
519	female	0-45	7	1	1
519	female	45-55	7	7	7
519	female	56-65	7	6	6
519	female	>65	7	54	54
520	male	0-45	7	1	1
520	male	45-55	7	5	5
520	male	56-65	7	11	11
520	male	>65	7	55	55
520	female	0-45	7	1	1
520	female	45-55	7	5	5
520	female	56-65	7	13	13
520	female	>65	7	63	63
521	male	0-45	7	1	1
521	male	45-55	7	9	9
521	male	56-65	7	11	11
521	male	>65	7	40	40
521	female	45-55	7	3	3
521	female	56-65	7	6	6
521	female	>65	7	61	61
522	male	0-45	7	1	1
522	male	45-55	7	5	5
522	male	56-65	7	9	9
522	male	>65	7	53	53
522	female	0-45	7	1	1
522	female	45-55	7	5	5
522	female	56-65	7	7	7
522	female	>65	7	47	47
523	male	45-55	7	11	11
523	male	56-65	7	7	7
523	male	>65	7	48	48
523	female	0-45	7	1	1
523	female	45-55	7	4	4
523	female	56-65	7	8	8
523	female	>65	7	69	69
524	male	0-45	7	2	2
524	male	45-55	7	7	7
524	male	56-65	7	3	3
524	male	>65	7	48	48
524	female	45-55	7	4	4
524	female	56-65	7	5	5
524	female	>65	7	47	47
525	male	0-45	7	2	2
525	male	45-55	7	12	12
525	male	56-65	7	14	14
525	male	>65	7	46	46
525	female	0-45	7	3	3
525	female	45-55	7	10	10
525	female	56-65	7	9	9
525	female	>65	7	50	50
526	male	0-45	7	4	4
526	male	45-55	7	12	12
526	male	56-65	7	3	3
526	male	>65	7	37	37
526	female	0-45	7	1	1
526	female	45-55	7	7	7
526	female	56-65	7	14	14
526	female	>65	7	63	63
527	male	0-45	7	6	6
527	male	45-55	7	13	13
527	male	56-65	7	10	10
527	male	>65	7	40	40
527	female	0-45	7	2	2
527	female	45-55	7	12	12
527	female	56-65	7	15	15
527	female	>65	7	53	53
528	male	0-45	7	3	3
528	male	45-55	7	12	12
528	male	56-65	7	14	14
528	male	>65	7	37	37
528	female	45-55	7	11	11
528	female	56-65	7	13	13
528	female	>65	7	58	58
529	male	0-45	7	2	2
529	male	45-55	7	2	2
529	male	56-65	7	11	11
529	male	>65	7	42	42
529	female	0-45	7	1	1
529	female	45-55	7	7	7
529	female	56-65	7	11	11
529	female	>65	7	66	66
530	male	0-45	7	2	2
530	male	45-55	7	7	7
530	male	56-65	7	9	9
530	male	>65	7	47	47
530	female	45-55	7	10	10
530	female	56-65	7	10	10
530	female	>65	7	57	57
601	male	0-45	7	1	1
601	male	45-55	7	8	8
601	male	56-65	7	9	9
601	male	>65	7	30	30
601	female	0-45	7	1	1
601	female	45-55	7	8	8
601	female	56-65	7	15	15
601	female	>65	7	56	56
602	male	0-45	7	3	3
602	male	45-55	7	8	8
602	male	56-65	7	9	9
602	male	>65	7	37	37
602	female	0-45	7	2	2
602	female	45-55	7	17	17
602	female	56-65	7	16	16
602	female	>65	7	70	70
603	male	45-55	7	9	9
603	male	56-65	7	11	11
603	male	>65	7	46	46
603	female	0-45	7	1	1
603	female	45-55	7	9	9
603	female	56-65	7	12	12
603	female	>65	7	56	56
604	male	0-45	7	1	1
604	male	45-55	7	6	6
604	male	56-65	7	6	6
604	male	>65	7	39	39
604	female	45-55	7	12	12
604	female	56-65	7	8	8
604	female	>65	7	62	62
605	male	0-45	7	4	4
605	male	45-55	7	16	16
605	male	56-65	7	13	13
605	male	>65	7	39	39
605	female	45-55	7	10	10
605	female	56-65	7	17	17
605	female	>65	7	61	61
606	male	0-45	7	2	2
606	male	45-55	7	10	10
606	male	56-65	7	10	10
606	male	>65	7	44	44
606	female	0-45	7	1	1
606	female	45-55	7	13	13
606	female	56-65	7	13	13
606	female	>65	7	63	63
607	male	45-55	7	9	9
607	male	56-65	7	14	14
607	male	>65	7	44	44
607	female	45-55	7	11	11
607	female	56-65	7	12	12
607	female	>65	7	56	56
608	male	0-45	7	4	4
608	male	45-55	7	13	13
608	male	56-65	7	9	9
608	male	>65	7	40	40
608	female	0-45	7	1	1
608	female	45-55	7	9	9
608	female	56-65	7	9	9
608	female	>65	7	86	86
609	male	0-45	7	3	3
609	male	45-55	7	2	2
609	male	56-65	7	12	12
609	male	>65	7	53	53
609	female	0-45	7	1	1
609	female	45-55	7	14	14
609	female	56-65	7	8	8
609	female	>65	7	66	66
610	male	0-45	7	2	2
610	male	45-55	7	10	10
610	male	56-65	7	10	10
610	male	>65	7	42	42
610	female	0-45	7	4	4
610	female	45-55	7	12	12
610	female	56-65	7	10	10
610	female	>65	7	63	63
611	male	0-45	7	1	1
611	male	45-55	7	8	8
611	male	56-65	7	6	6
611	male	>65	7	41	41
611	female	0-45	7	1	1
611	female	45-55	7	9	9
611	female	56-65	7	7	7
611	female	>65	7	51	51
612	male	0-45	7	2	2
612	male	45-55	7	9	9
612	male	56-65	7	8	8
612	male	>65	7	47	47
612	female	0-45	7	3	3
612	female	45-55	7	14	14
612	female	56-65	7	9	9
612	female	>65	7	74	74
613	male	45-55	7	6	6
613	male	56-65	7	12	12
613	male	>65	7	46	46
613	female	0-45	7	3	3
613	female	45-55	7	12	12
613	female	56-65	7	13	13
613	female	>65	7	63	63
614	male	0-45	7	3	3
614	male	45-55	7	8	8
614	male	56-65	7	9	9
614	male	>65	7	54	54
614	female	0-45	7	1	1
614	female	45-55	7	9	9
614	female	56-65	7	12	12
614	female	>65	7	71	71
615	male	45-55	7	8	8
615	male	56-65	7	9	9
615	male	>65	7	38	38
615	female	0-45	7	2	2
615	female	45-55	7	4	4
615	female	56-65	7	9	9
615	female	>65	7	43	43
616	male	0-45	7	2	2
616	male	45-55	7	5	5
616	male	56-65	7	15	15
616	male	>65	7	60	60
616	female	0-45	7	1	1
616	female	45-55	7	10	10
616	female	56-65	7	9	9
616	female	>65	7	70	70
617	male	0-45	7	2	2
617	male	45-55	7	13	13
617	male	56-65	7	9	9
617	male	>65	7	52	52
617	female	0-45	7	1	1
617	female	45-55	7	12	12
617	female	56-65	7	9	9
617	female	>65	7	68	68
618	male	0-45	7	1	1
618	male	45-55	7	10	10
618	male	56-65	7	9	9
618	male	>65	7	44	44
618	female	45-55	7	9	9
618	female	56-65	7	9	9
618	female	>65	7	65	65
619	male	0-45	7	5	5
619	male	45-55	7	5	5
619	male	56-65	7	13	13
619	male	>65	7	43	43
619	female	0-45	7	1	1
619	female	45-55	7	9	9
619	female	56-65	7	13	13
619	female	>65	7	64	64
620	male	0-45	7	2	2
620	male	45-55	7	8	8
620	male	56-65	7	10	10
620	male	>65	7	34	34
620	female	45-55	7	11	11
620	female	56-65	7	10	10
620	female	>65	7	58	58
621	male	0-45	7	2	2
621	male	45-55	7	15	15
621	male	56-65	7	13	13
621	male	>65	7	46	46
621	female	45-55	7	6	6
621	female	56-65	7	6	6
621	female	>65	7	53	53
622	male	0-45	7	1	1
622	male	45-55	7	11	11
622	male	56-65	7	10	10
622	male	>65	7	45	45
622	female	45-55	7	11	11
622	female	56-65	7	9	9
622	female	>65	7	64	64
623	male	0-45	7	3	3
623	male	45-55	7	10	10
623	male	56-65	7	13	13
623	male	>65	7	53	53
623	female	45-55	7	9	9
623	female	56-65	7	9	9
623	female	>65	7	54	54
624	male	0-45	7	2	2
624	male	45-55	7	10	10
624	male	56-65	7	13	13
624	male	>65	7	40	40
624	female	45-55	7	6	6
624	female	56-65	7	8	8
624	female	>65	7	63	63
625	male	0-45	7	3	3
625	male	45-55	7	10	10
625	male	56-65	7	7	7
625	male	>65	7	27	27
625	female	0-45	7	2	2
625	female	45-55	7	8	8
625	female	56-65	7	9	9
625	female	>65	7	61	61
626	male	0-45	7	2	2
626	male	45-55	7	5	5
626	male	56-65	7	8	8
626	male	>65	7	33	33
626	female	0-45	7	2	2
626	female	45-55	7	7	7
626	female	56-65	7	9	9
626	female	>65	7	68	68
627	male	0-45	7	3	3
627	male	45-55	7	13	13
627	male	56-65	7	10	10
627	male	>65	7	44	44
627	female	0-45	7	2	2
627	female	45-55	7	12	12
627	female	56-65	7	9	9
627	female	>65	7	65	65
628	male	0-45	7	1	1
628	male	45-55	7	7	7
628	male	56-65	7	11	11
628	male	>65	7	44	44
628	female	0-45	7	1	1
628	female	45-55	7	17	17
628	female	56-65	7	11	11
628	female	>65	7	63	63
629	male	0-45	7	1	1
629	male	45-55	7	7	7
629	male	56-65	7	9	9
629	male	>65	7	43	43
629	female	0-45	7	3	3
629	female	45-55	7	7	7
629	female	56-65	7	7	7
629	female	>65	7	65	65
630	male	0-45	7	1	1
630	male	45-55	7	14	14
630	male	56-65	7	7	7
630	male	>65	7	45	45
630	female	0-45	7	2	2
630	female	45-55	7	18	18
630	female	56-65	7	5	5
630	female	>65	7	71	71
631	male	0-45	7	2	2
631	male	45-55	7	11	11
631	male	56-65	7	15	15
631	male	>65	7	50	50
631	female	0-45	7	1	1
631	female	45-55	7	12	12
631	female	56-65	7	9	9
631	female	>65	7	57	57
701	male	0-45	7	2	2
701	male	45-55	7	7	7
701	male	56-65	7	12	12
701	male	>65	7	43	43
701	female	0-45	7	2	2
701	female	45-55	7	13	13
701	female	56-65	7	11	11
701	female	>65	7	55	55
702	male	0-45	7	2	2
702	male	45-55	7	8	8
702	male	56-65	7	8	8
702	male	>65	7	39	39
702	female	0-45	7	4	4
702	female	45-55	7	10	10
702	female	56-65	7	10	10
702	female	>65	7	67	67
703	male	0-45	7	1	1
703	male	45-55	7	6	6
703	male	56-65	7	10	10
703	male	>65	7	33	33
703	female	0-45	7	2	2
703	female	45-55	7	10	10
703	female	56-65	7	15	15
703	female	>65	7	63	63
704	male	0-45	7	1	1
704	male	45-55	7	9	9
704	male	56-65	7	8	8
704	male	>65	7	52	52
704	female	45-55	7	8	8
704	female	56-65	7	8	8
704	female	>65	7	70	70
705	male	0-45	7	1	1
705	male	45-55	7	8	8
705	male	56-65	7	8	8
705	male	>65	7	61	61
705	female	0-45	7	1	1
705	female	45-55	7	14	14
705	female	56-65	7	13	13
705	female	>65	7	69	69
706	male	0-45	7	1	1
706	male	45-55	7	8	8
706	male	56-65	7	8	8
706	male	>65	7	65	65
706	female	0-45	7	3	3
706	female	45-55	7	10	10
706	female	56-65	7	11	11
706	female	>65	7	63	63
707	male	0-45	7	3	3
707	male	45-55	7	10	10
707	male	56-65	7	5	5
707	male	>65	7	54	54
707	female	45-55	7	8	8
707	female	56-65	7	7	7
707	female	>65	7	67	67
708	male	45-55	7	10	10
708	male	56-65	7	6	6
708	male	>65	7	39	39
708	female	0-45	7	2	2
708	female	45-55	7	12	12
708	female	56-65	7	4	4
708	female	>65	7	52	52
709	male	0-45	7	1	1
709	male	45-55	7	9	9
709	male	56-65	7	7	7
709	male	>65	7	36	36
709	female	45-55	7	10	10
709	female	56-65	7	7	7
709	female	>65	7	65	65
710	male	45-55	7	8	8
710	male	56-65	7	6	6
710	male	>65	7	44	44
710	female	0-45	7	2	2
710	female	45-55	7	9	9
710	female	56-65	7	10	10
710	female	>65	7	58	58
711	male	0-45	7	4	4
711	male	45-55	7	9	9
711	male	56-65	7	9	9
711	male	>65	7	46	46
711	female	45-55	7	9	9
711	female	56-65	7	14	14
711	female	>65	7	60	60
712	male	0-45	7	2	2
712	male	45-55	7	5	5
712	male	56-65	7	13	13
712	male	>65	7	51	51
712	female	45-55	7	19	19
712	female	56-65	7	16	16
712	female	>65	7	70	70
713	male	0-45	7	4	4
713	male	45-55	7	12	12
713	male	56-65	7	10	10
713	male	>65	7	53	53
713	female	45-55	7	12	12
713	female	56-65	7	18	18
713	female	>65	7	83	83
714	male	0-45	7	2	2
714	male	45-55	7	15	15
714	male	56-65	7	13	13
714	male	>65	7	51	51
714	female	0-45	7	1	1
714	female	45-55	7	12	12
714	female	56-65	7	13	13
714	female	>65	7	63	63
715	male	45-55	7	7	7
715	male	56-65	7	9	9
715	male	>65	7	50	50
715	female	0-45	7	1	1
715	female	45-55	7	12	12
715	female	56-65	7	13	13
715	female	>65	7	79	79
716	male	0-45	7	2	2
716	male	45-55	7	10	10
716	male	56-65	7	5	5
716	male	>65	7	61	61
716	female	0-45	7	2	2
716	female	45-55	7	13	13
716	female	56-65	7	14	14
716	female	>65	7	83	83
717	male	45-55	7	9	9
717	male	56-65	7	7	7
717	male	>65	7	42	42
717	female	0-45	7	1	1
717	female	45-55	7	8	8
717	female	56-65	7	15	15
717	female	>65	7	75	75
718	male	0-45	7	1	1
718	male	45-55	7	8	8
718	male	56-65	7	9	9
718	male	>65	7	50	50
718	female	0-45	7	3	3
718	female	45-55	7	5	5
718	female	56-65	7	6	6
718	female	>65	7	65	65
719	male	0-45	7	1	1
719	male	45-55	7	13	13
719	male	56-65	7	8	8
719	male	>65	7	52	52
719	female	0-45	7	2	2
719	female	45-55	7	12	12
719	female	56-65	7	17	17
719	female	>65	7	94	94
720	male	0-45	7	2	2
720	male	45-55	7	10	10
720	male	56-65	7	7	7
720	male	>65	7	49	49
720	female	0-45	7	3	3
720	female	45-55	7	11	11
720	female	56-65	7	7	7
720	female	>65	7	62	62
721	male	0-45	7	3	3
721	male	45-55	7	14	14
721	male	56-65	7	12	12
721	male	>65	7	54	54
721	female	0-45	7	1	1
721	female	45-55	7	9	9
721	female	56-65	7	9	9
721	female	>65	7	71	71
722	male	0-45	7	4	4
722	male	45-55	7	10	10
722	male	56-65	7	13	13
722	male	>65	7	53	53
722	female	0-45	7	3	3
722	female	45-55	7	8	8
722	female	56-65	7	14	14
722	female	>65	7	71	71
723	male	0-45	7	2	2
723	male	45-55	7	9	9
723	male	56-65	7	8	8
723	male	>65	7	49	49
723	female	0-45	7	1	1
723	female	45-55	7	8	8
723	female	56-65	7	9	9
723	female	>65	7	69	69
724	male	45-55	7	9	9
724	male	56-65	7	13	13
724	male	>65	7	46	46
724	female	0-45	7	3	3
724	female	45-55	7	14	14
724	female	56-65	7	9	9
724	female	>65	7	59	59
725	male	0-45	7	3	3
725	male	45-55	7	14	14
725	male	56-65	7	5	5
725	male	>65	7	46	46
725	female	0-45	7	2	2
725	female	45-55	7	12	12
725	female	56-65	7	10	10
725	female	>65	7	73	73
726	male	0-45	7	2	2
726	male	45-55	7	10	10
726	male	56-65	7	7	7
726	male	>65	7	39	39
726	female	0-45	7	2	2
726	female	45-55	7	7	7
726	female	56-65	7	14	14
726	female	>65	7	63	63
727	male	45-55	7	10	10
727	male	56-65	7	16	16
727	male	>65	7	36	36
727	female	0-45	7	2	2
727	female	45-55	7	5	5
727	female	56-65	7	8	8
727	female	>65	7	64	64
728	male	0-45	7	2	2
728	male	45-55	7	12	12
728	male	56-65	7	12	12
728	male	>65	7	32	32
728	female	45-55	7	9	9
728	female	56-65	7	9	9
728	female	>65	7	43	43
729	male	0-45	7	4	4
729	male	45-55	7	12	12
729	male	56-65	7	9	9
729	male	>65	7	45	45
729	female	45-55	7	9	9
729	female	56-65	7	11	11
729	female	>65	7	57	57
730	male	0-45	7	6	6
730	male	45-55	7	8	8
730	male	56-65	7	13	13
730	male	>65	7	35	35
730	female	0-45	7	3	3
730	female	45-55	7	7	7
730	female	56-65	7	10	10
730	female	>65	7	79	79
731	male	0-45	7	1	1
731	male	45-55	7	10	10
731	male	56-65	7	7	7
731	male	>65	7	37	37
731	female	0-45	7	3	3
731	female	45-55	7	12	12
731	female	56-65	7	11	11
731	female	>65	7	57	57
801	male	0-45	7	3	3
801	male	45-55	7	10	10
801	male	56-65	7	16	16
801	male	>65	7	50	50
801	female	0-45	7	2	2
801	female	45-55	7	10	10
801	female	56-65	7	13	13
801	female	>65	7	61	61
802	male	0-45	7	4	4
802	male	45-55	7	15	15
802	male	56-65	7	12	12
802	male	>65	7	42	42
802	female	0-45	7	3	3
802	female	45-55	7	7	7
802	female	56-65	7	12	12
802	female	>65	7	74	74
803	male	0-45	7	4	4
803	male	45-55	7	6	6
803	male	56-65	7	12	12
803	male	>65	7	61	61
803	female	0-45	7	1	1
803	female	45-55	7	10	10
803	female	56-65	7	11	11
803	female	>65	7	78	78
804	male	45-55	7	12	12
804	male	56-65	7	10	10
804	male	>65	7	38	38
804	female	0-45	7	1	1
804	female	45-55	7	9	9
804	female	56-65	7	8	8
804	female	>65	7	68	68
805	male	0-45	7	1	1
805	male	45-55	7	8	8
805	male	56-65	7	12	12
805	male	>65	7	44	44
805	female	0-45	7	2	2
805	female	45-55	7	11	11
805	female	56-65	7	15	15
805	female	>65	7	75	75
806	male	0-45	7	3	3
806	male	45-55	7	8	8
806	male	56-65	7	12	12
806	male	>65	7	42	42
806	female	45-55	7	10	10
806	female	56-65	7	14	14
806	female	>65	7	72	72
807	male	0-45	7	2	2
807	male	45-55	7	12	12
807	male	56-65	7	5	5
807	male	>65	7	37	37
807	female	0-45	7	2	2
807	female	45-55	7	7	7
807	female	56-65	7	14	14
807	female	>65	7	75	75
808	male	0-45	7	2	2
808	male	45-55	7	11	11
808	male	56-65	7	6	6
808	male	>65	7	63	63
808	female	45-55	7	12	12
808	female	56-65	7	10	10
808	female	>65	7	68	68
809	male	45-55	7	8	8
809	male	56-65	7	18	18
809	male	>65	7	50	50
809	female	0-45	7	1	1
809	female	45-55	7	9	9
809	female	56-65	7	7	7
809	female	>65	7	80	80
810	male	0-45	7	3	3
810	male	45-55	7	9	9
810	male	56-65	7	16	16
810	male	>65	7	65	65
810	female	0-45	7	3	3
810	female	45-55	7	12	12
810	female	56-65	7	8	8
810	female	>65	7	77	77
811	male	0-45	7	1	1
811	male	45-55	7	14	14
811	male	56-65	7	11	11
811	male	>65	7	54	54
811	female	0-45	7	2	2
811	female	45-55	7	12	12
811	female	56-65	7	11	11
811	female	>65	7	69	69
812	male	0-45	7	2	2
812	male	45-55	7	7	7
812	male	56-65	7	11	11
812	male	>65	7	52	52
812	female	45-55	7	11	11
812	female	56-65	7	12	12
812	female	>65	7	61	61
813	male	0-45	7	1	1
813	male	45-55	7	8	8
813	male	56-65	7	10	10
813	male	>65	7	42	42
813	female	45-55	7	7	7
813	female	56-65	7	11	11
813	female	>65	7	52	52
814	male	45-55	7	11	11
814	male	56-65	7	14	14
814	male	>65	7	38	38
814	female	0-45	7	1	1
814	female	45-55	7	8	8
814	female	56-65	7	7	7
814	female	>65	7	60	60
815	male	0-45	7	1	1
815	male	45-55	7	6	6
815	male	56-65	7	11	11
815	male	>65	7	42	42
815	female	45-55	7	12	12
815	female	56-65	7	10	10
815	female	>65	7	66	66
816	male	45-55	7	14	14
816	male	56-65	7	10	10
816	male	>65	7	44	44
816	female	45-55	7	6	6
816	female	56-65	7	13	13
816	female	>65	7	67	67
817	male	0-45	7	1	1
817	male	45-55	7	6	6
817	male	56-65	7	12	12
817	male	>65	7	53	53
817	female	0-45	7	1	1
817	female	45-55	7	5	5
817	female	56-65	7	12	12
817	female	>65	7	73	73
818	male	0-45	7	2	2
818	male	45-55	7	9	9
818	male	56-65	7	6	6
818	male	>65	7	39	39
818	female	45-55	7	6	6
818	female	56-65	7	8	8
818	female	>65	7	53	53
819	male	0-45	7	2	2
819	male	45-55	7	8	8
819	male	56-65	7	13	13
819	male	>65	7	31	31
819	female	0-45	7	2	2
819	female	45-55	7	8	8
819	female	56-65	7	13	13
819	female	>65	7	70	70
820	male	0-45	7	3	3
820	male	45-55	7	10	10
820	male	56-65	7	6	6
820	male	>65	7	48	48
820	female	0-45	7	2	2
820	female	45-55	7	9	9
820	female	56-65	7	11	11
820	female	>65	7	68	68
821	male	0-45	7	1	1
821	male	45-55	7	7	7
821	male	56-65	7	7	7
821	male	>65	7	39	39
821	female	0-45	7	1	1
821	female	45-55	7	7	7
821	female	56-65	7	10	10
821	female	>65	7	68	68
822	male	0-45	7	1	1
822	male	45-55	7	8	8
822	male	56-65	7	4	4
822	male	>65	7	38	38
822	female	45-55	7	8	8
822	female	56-65	7	8	8
822	female	>65	7	48	48
823	male	0-45	7	3	3
823	male	45-55	7	14	14
823	male	56-65	7	7	7
823	male	>65	7	45	45
823	female	45-55	7	12	12
823	female	56-65	7	6	6
[truncated: 11,808 more rows]
